# Supplementary material for: Insights into high-efficiency lignocellulolytic enzyme production by Penicillium oxalicum GZ-2 induced by a complex substrate
Source: Biotechnol Biofuels. 2014 Nov 18;7:162. doi: 10.1186/s13068-014-0162-2 (PMC4239378; doi:10.1186/s13068-014-0162-2)
Supplement: Additional file 3: Table S1 — The common proteins identified in all four treatments. [file 13068_2014_162_MOESM3_ESM.xlsx]

## Sheet: Sheet2
		Table S1 The proteins common identified in all four treatments
	Accession	Predicted protein function	MW [kDa]	pI	Family	Signal Peptides
	525581542	beta-glucosidase BGL1	93.5	5.2	GH3	Y
	525578868	beta-xylosidase	87	5.71	GH3	Y
	525578833	endo-beta-1,4-xylanase	55.3	6.01	GH30	Y
	525580015	alpha-amylase Amy13A	67.5	5.55	Alpha-amylase	Y
	525583268	Glucoamylase Amy15A	50.8	4.83	GH76	Y
	525588203	glucoamylase Amy15A	67.2	6.01	GH15	Y
	525579982	chitinase	35.4	5.03	GH18	Y
	525586910	chitinase	46.9	5.52	GH18	Y
	525586024	alpha-mannosidase	88.3	5.06	GH92	Y
	525586873	alpha-mannosidase	86.2	5.2	GH92	Y
	525584313	beta-1,3-glucanase	46.3	5.82	NO	N
	525582256	beta-1,3-glucanosyltransglycosylase	57	5.22	GH72	Y
	525585742	beta-1,3-glucanosyltransglycosylase	57.8	5.1	GH72	Y
	525579218	chitin glucanosyltransferase	39.2	5.07	GH16	Y
	525588071	alpha-L-rhamnopyranohydrolase	51.4	4.92	GH28	Y
	525588065	exo-beta-1,3-galactanase	48.5	7.09	GH43	Y
	525581916	exo-beta-1,3-glucanase	50.3	4.79	GH17	Y
	525586927	exo-beta-1,3-glucanase	85.2	6.29	Pectate_lyase_3	Y
		* The existence of signal peptide sequences was determined using the signal peptide prediction program SignalP, version 4.1 (http://www.cbs.dtu.dk/services/SignalP/). “－” means not detected,
		“Y” means with signal peptides, “N” means without signal peptides; * All the proteins were divided into different family, and the Pfam numbers were provided by Pfam 27.0 (http://pfam.sanger.ac.uk/) ;
		* pI means “isoelectric point”, Mw means “molecular weight” , and both two parameters were theoretical values obtained from Compute pI/Mw tool according to predicted amino acid sequences.
