# Supplementary material for: Insights into high-efficiency lignocellulolytic enzyme production by Penicillium oxalicum GZ-2 induced by a complex substrate
Source: Biotechnol Biofuels. 2014 Nov 18;7:162. doi: 10.1186/s13068-014-0162-2 (PMC4239378; doi:10.1186/s13068-014-0162-2)
Supplement: Additional file 4: Table S2 — The identified proteins in secretomes induced by various substrates. [file 13068_2014_162_MOESM4_ESM.xlsx]

## Sheet: Sheet1
		Table S2 The identified proteins in secretomes induced by various substrates
Enzyme	Accession	Description	CAZy Family	G	A	X	AX
				1	7	7	9
Cellulase	525580909	putative swollenin	/	0	0	0	1
	525581542	beta-glucosidase BGL1	GH3	1	1	1	1
	525581794	putative beta-1,3-1,4-glucanase	GH16	0	1	1	1
	525584244	putative cellobiohydrolase	GH7	0	0	0	1
	525584431	cellulose monooxygenase Cel61A	GH61	0	1	1	1
	525585914	cellobiohydrolase Cel6A	GH6	0	1	1	1
	525586734	cellobiohydrolase CBHI/Cel7A-2	GH7	0	1	1	1
	525588012	putative endo-beta-1,4-glucanase	GH5	0	1	1	1
	525588754	endo-beta-1,4-glucanase Cel5C	GH5	0	1	1	1
				6	12	17	19
Hemicellulases	525578833	putative endo-beta-1,4-xylanase	GH30	1	1	1	1
	525578834	putative alpha-L-arabinofuranosidase	GH43	0	0	0	1
	525578835	putative alpha-L-arabinofuranosidase	GH62	0	0	1	1
	525578868	putative beta-xylosidase	GH3	1	1	1	1
	525580908	putative endo-beta-1,4-xylanase	GH11	0	0	1	1
	525581225	putative endo-beta-1,4-xylanase	GH10	0	1	1	0
	525581321	putative alpha-galactosidase	Melibiase	0	0	1	1
	525581488	putative endo-beta-1,4-xylanase	GH11	0	0	0	1
	525581916	putative exo-beta-1,3-glucanase	GH17	1	1	1	1
	525582983	putative acetyl xylan esterase	Cutinase	0	1	1	1
	525583278	putative endo-beta-1,4-xylanase	GH11	0	1	1	1
	525584819	putative beta-1,4-mannanase	GH5	0	1	1	1
	525584853	putative endo-beta-1,6-galactanase	GH30	0	1	1	1
	525584862	putative alpha-L-arabinofuranosidase	GH43	0	1	1	1
	525585804	putative bifunctional alpha-glucuronidase/N-acetyl beta-glucosaminidase	GH20	1	0	1	0
	525586375	putative alpha-L-arabinofuranosidase	GH43	0	0	0	1
	525586882	putative endo-beta-1,4-xylanase	GH10	0	1	1	1
	525587592	putative beta-mannosidase	GH2	1	0	0	1
	525587760	putative alpha-L-arabinofuranosidase	GH43	0	0	1	0
	525588064	putative acetyl xylan esterase	Esterase_phd	0	0	0	1
	525588065	putative exo-beta-1,3-galactanase	GH43	1	1	1	1
	525588496	putative beta-xylosidase	GH3	0	1	1	1
				16	15	14	9
Other glycoside hydrolases	525580015	alpha-amylase Amy13A	Alpha-amylase	1	1	1	1
	525579150	putative alpha-mannosidase	GH47	1	1	1	0
	525579407	putative alpha-mannosidase	GH92	0	0	1	1
	525580094	putative exo-beta-glucosaminidase	GH2	1	0	0	0
	525580813	putative beta-1,6-glucanase	GH30	1	1	0	0
	525581607	putative beta-glucuronidase	GH2	1	1	1	0
	525581668	putative endo-beta-1,3-glucanase	GH81	1	1	1	0
	525582100	putative lysozyme	GH25	1	1	1	0
	525582770	putative alpha-glucosidase	GH31	1	1	1	0
	525583268	putative alpha-1,6-mannanase	GH76	1	1	1	1
	525583484	putative alpha-amylase	Alpha-amylase	0	1	1	1
	525584325	putative glucoamylase	GH15	1	1	0	1
	525585414	putative alpha-1,3-glucanase	GH71	1	1	1	0
	525586024	putative alpha-mannosidase	GH92	1	1	1	1
	525586873	putative alpha-mannosidase	GH92	1	1	1	1
	525588071	putative rhamnogalacturonan alpha-L-rhamnopyranohydrolase	GH28	1	1	1	1
	525588203	glucoamylase Amy15A	GH15	1	1	1	1
	525588569	putative beta-1,3-glucanase	GH17	1	0	0	0
				7	11	9	4
	525579127	putative exo-beta-1,3-glucanase	Pectate_lyase_3	0	1	1	0
	525579541	putative endo-beta-1,3-glucanase	Pectate_lyase_3	1	0	0	0
	525579982	putative chitinase	GH18	1	1	1	1
	525580590	putative chitinase	GH18	0	1	0	0
	525582963	putative endopolygalacturonase	GH28	0	1	1	0
Pectinases and chitinases	525583698	putative chitinase	GH18	1	1	0	0
	525584863	putative pectate lyase	Pec_lyase_C	1	1	1	0
	525585442	putative feruloyl esterase	Peptidase_S9	0	1	1	0
	525586727	putative polygalacturonase	GH28	0	1	1	0
	525586910	putative chitinase	GH18	1	1	1	1
	525586927	putative exo-beta-1,3-glucanase	Pectate_lyase_3	1	1	1	1
	525587026	putative feruloyl esterase	Abhydrolase_5	1	0	0	0
	525583259	putative bifunctional polygalacturonase/pectin methylesterase	GH28	0	1	1	1
				9	9	10	4
Cell wall biosynthesis and metabolism enzymes	525579218	putative chitin glucanosyltransferase	GH16	1	1	1	1
	525579431	putative beta-1,3-glucanosyltransferase	GH17	1	1	1	0
	525581795	putative UDP-Xyl: (mannosyl) glucuronoxylomannan/galactoxylomannan beta-1,2-xylosyltransferase	GH90	0	0	1	0
	525582003	putative beta-1,3-mannanase	GH5	1	0	0	0
	525582256	putative beta-1,3-glucanosyltransglycosylase	GH72	1	1	1	1
	525583418	putative beta-1,3-glucanosyltransglycosylase	GH72	1	1	1	0
	525584062	putative chitin glucanosyltransferase	GH16	1	1	1	0
	525584313	putative beta-1,3-glucanase	NO	1	1	1	1
	525585742	putative beta-1,3-glucanosyltransglycosylase	GH72	1	1	1	1
	525586321	putative chitin glucanosyltransferase	GH16	1	1	1	0
	525586751	putative beta-1,3-glucanosyltransglycosylase	GH72	0	1	1	0
Other proteins				2	2	1	0
	525582709	peptidoglycan binding domain-containing protein	LysM	1	0	0	0
	525584933	Ecm33 domain-containing protein	Ecm33	1	1	1	0
	525586285	putative Dol-P-Man: dolichol pyrophosphate-Man5GlcNAc2 alpha-1,2-mannosyltransferase	ALG3	0	1	0	0
hypothetical protein				60	101	83	41
	525580453	hypothetical protein PDE_01641		0	1	1	0
	525580473	hypothetical protein PDE_01661		0	1	0	0
	525580524	hypothetical protein PDE_01713		0	1	1	1
	525580535	hypothetical protein PDE_01724		1	0	1	0
	525580578	hypothetical protein PDE_01767		1	1	1	0
	525580608	hypothetical protein PDE_01798		1	1	1	1
	525580637	hypothetical protein PDE_01827		0	1	0	0
	525580807	hypothetical protein PDE_01998		0	1	0	0
	525580830	hypothetical protein PDE_02021		0	0	1	0
	525580863	hypothetical protein PDE_02054		0	0	1	0
	525580874	hypothetical protein PDE_02066		0	1	0	0
	525580926	hypothetical protein PDE_02119		0	1	0	1
	525580935	hypothetical protein PDE_02128		0	1	0	1
	525581060	hypothetical protein PDE_02253		0	1	1	0
	525581065	hypothetical protein PDE_02258		1	1	0	0
	525581131	hypothetical protein PDE_02324		0	0	0	1
	525581193	hypothetical protein PDE_02386		1	1	0	0
	525581253	hypothetical protein PDE_02446		0	1	0	0
	525581333	hypothetical protein PDE_02526		1	1	1	1
	525581406	hypothetical protein PDE_02600		0	1	0	0
	525581422	hypothetical protein PDE_02616		0	1	0	0
	525581583	hypothetical protein PDE_02777		0	1	0	0
	525581595	hypothetical protein PDE_02789		0	1	0	0
	525581660	hypothetical protein PDE_02854		1	1	1	1
	525581719	hypothetical protein PDE_02914		0	1	0	0
	525581966	hypothetical protein PDE_03162		1	0	0	0
	525582059	hypothetical protein PDE_03255		1	1	1	1
	525582144	hypothetical protein PDE_03340		1	0	0	0
	525582191	hypothetical protein PDE_03387		0	0	1	0
	525582192	hypothetical protein PDE_03388		0	1	1	0
	525582241	hypothetical protein PDE_03437		1	0	0	0
	525582285	hypothetical protein PDE_03481		1	0	1	0
	525582528	hypothetical protein PDE_03724		0	0	1	0
	525582580	hypothetical protein PDE_03776		0	1	0	0
	525582696	hypothetical protein PDE_03892		0	1	0	0
	525582844	hypothetical protein PDE_04043		0	0	1	0
	525582988	hypothetical protein PDE_04187		0	1	1	1
	525583026	hypothetical protein PDE_04225		0	0	1	1
	525583071	hypothetical protein PDE_04270		0	1	0	0
	525583153	hypothetical protein PDE_04352		0	1	1	0
	525583157	hypothetical protein PDE_04356		1	1	1	1
	525583204	hypothetical protein PDE_04403		1	0	1	0
	525583294	hypothetical protein PDE_04494		1	1	1	0
	525583306	hypothetical protein PDE_04506		1	0	0	0
	525583313	hypothetical protein PDE_04513		0	1	1	0
	525583319	hypothetical protein PDE_04519		1	1	1	1
	525583402	hypothetical protein PDE_04602		0	0	1	0
	525583615	hypothetical protein PDE_04815		1	0	0	0
	525583637	hypothetical protein PDE_04837		1	1	1	0
	525583695	hypothetical protein PDE_04895		0	0	1	0
	525583748	hypothetical protein PDE_04948		0	0	1	0
	525583897	hypothetical protein PDE_05097		1	1	1	1
	525584051	hypothetical protein PDE_05252		1	1	1	0
	525584061	hypothetical protein PDE_05262		1	1	0	0
	525584104	hypothetical protein PDE_05305		1	0	0	0
	525584112	hypothetical protein PDE_05313		0	0	0	1
	525584278	hypothetical protein PDE_05480		1	1	1	0
	525584319	hypothetical protein PDE_05521		1	0	1	0
	525584335	hypothetical protein PDE_05537		0	1	0	0
	525584342	hypothetical protein PDE_05544		1	1	1	1
	525584501	hypothetical protein PDE_05703		0	1	0	0
	525584648	hypothetical protein PDE_05851		1	0	0	0
	525584693	hypothetical protein PDE_05897		0	1	0	0
	525584737	hypothetical protein PDE_05941		1	0	0	1
	525584742	hypothetical protein PDE_05946		1	0	1	0
	525584788	hypothetical protein PDE_05992		0	0	1	0
	525584827	hypothetical protein PDE_06031		1	1	1	1
	525584850	hypothetical protein PDE_06055		0	0	1	0
	525585096	hypothetical protein PDE_06301		0	0	1	0
	525585159	hypothetical protein PDE_06364		0	0	0	1
	525585380	hypothetical protein PDE_06585		0	0	0	1
	525585394	hypothetical protein PDE_06600		0	0	1	0
	525585415	hypothetical protein PDE_06622		0	0	0	1
	525585452	hypothetical protein PDE_06659		0	1	0	0
	525585526	hypothetical protein PDE_06734		0	1	0	0
	525585550	hypothetical protein PDE_06758		0	1	0	0
	525585587	hypothetical protein PDE_06795		0	0	1	1
	525585605	hypothetical protein PDE_06813		0	1	1	1
	525585606	hypothetical protein PDE_06814		1	1	1	1
	525585660	hypothetical protein PDE_06869		1	0	0	0
	525585824	hypothetical protein PDE_07033		1	0	0	0
	525585839	hypothetical protein PDE_07048		0	1	0	0
	525585897	hypothetical protein PDE_07106		1	0	0	0
	525585953	hypothetical protein PDE_07163		0	1	0	0
	525585966	hypothetical protein PDE_07176		0	0	1	1
	525586002	hypothetical protein PDE_07212		0	0	1	0
	525586051	hypothetical protein PDE_07261		1	1	1	1
	525586134	hypothetical protein PDE_07344		1	1	1	1
	525586150	hypothetical protein PDE_07360		0	1	1	1
	525586185	hypothetical protein PDE_07395		0	1	1	1
	525586195	hypothetical protein PDE_07405		0	1	0	0
	525586227	hypothetical protein PDE_07437		1	0	0	0
	525586252	hypothetical protein PDE_07462		0	0	1	0
	525586277	hypothetical protein PDE_07487		0	0	1	0
	525586279	hypothetical protein PDE_07489		0	0	1	0
	525586298	hypothetical protein PDE_07508		0	1	0	0
	525586310	hypothetical protein PDE_07520		0	0	0	1
	525586396	hypothetical protein PDE_07606		1	0	0	0
	525586498	hypothetical protein PDE_07708		0	0	1	0
	525586507	hypothetical protein PDE_07717		1	0	1	1
	525586524	hypothetical protein PDE_07734		0	1	1	0
	525586592	hypothetical protein PDE_07803		1	1	1	1
	525586623	hypothetical protein PDE_07834		0	1	0	0
	525586716	hypothetical protein PDE_07927		1	1	1	0
	525586725	hypothetical protein PDE_07936		1	1	1	0
	525586806	hypothetical protein PDE_08018		0	1	0	0
	525586870	hypothetical protein PDE_08082		0	1	1	0
	525586968	hypothetical protein PDE_08180		0	1	1	0
	525586974	hypothetical protein PDE_08186		0	1	0	0
	525587007	hypothetical protein PDE_08219		1	1	1	0
	525587054	hypothetical protein PDE_08266		0	1	0	0
	525587057	hypothetical protein PDE_08269		0	1	0	0
	525587115	hypothetical protein PDE_08327		0	0	1	0
	525587121	hypothetical protein PDE_08333		0	1	0	0
	525587257	hypothetical protein PDE_08469		0	1	0	0
	525587330	hypothetical protein PDE_08542		0	1	0	0
	525587339	hypothetical protein PDE_08551		1	0	0	0
	525587489	hypothetical protein PDE_08701		0	1	0	0
	525587628	hypothetical protein PDE_08840		0	1	0	0
	525587659	hypothetical protein PDE_08871		1	0	0	0
	525587762	hypothetical protein PDE_08974		0	1	1	0
	525587785	hypothetical protein PDE_08997		0	1	0	0
	525587841	hypothetical protein PDE_09053		0	0	0	1
	525587888	hypothetical protein PDE_09100		0	0	0	1
	525587964	hypothetical protein PDE_09178		0	1	1	0
	525587973	hypothetical protein PDE_09187		0	1	0	1
	525588099	hypothetical protein PDE_09313		0	1	1	0
	525588159	hypothetical protein PDE_09373		1	1	0	0
	525588255	hypothetical protein PDE_09469		1	1	1	1
	525588278	hypothetical protein PDE_09492		0	1	1	0
	525588336	hypothetical protein PDE_09550		1	0	0	0
	525588627	hypothetical protein PDE_09841		1	0	0	0
	525588724	hypothetical protein PDE_09939		1	1	1	0
	525588771	hypothetical protein PDE_09986		1	1	1	0
	525578824	hypothetical protein PDE_00005		1	0	1	0
	525578911	hypothetical protein PDE_00092		0	1	1	1
	525579316	hypothetical protein PDE_00500		1	1	1	1
	525579319	hypothetical protein PDE_00503		1	1	1	0
	525579361	hypothetical protein PDE_00545		1	1	0	1
	525579411	hypothetical protein PDE_00595		0	1	0	1
	525579481	hypothetical protein PDE_00667		1	1	1	1
	525579559	hypothetical protein PDE_00745		0	1	0	0
	525579608	hypothetical protein PDE_00794		0	1	0	0
	525579763	hypothetical protein PDE_00949		0	1	0	0
	525579992	hypothetical protein PDE_01178		0	0	1	0
	525580049	hypothetical protein PDE_01235		0	0	1	0
	525580066	hypothetical protein PDE_01252		0	1	1	0
	525580072	hypothetical protein PDE_01258		0	1	0	0
	525580096	hypothetical protein PDE_01282		1	1	1	1
	525580144	hypothetical protein PDE_01330		0	1	1	0
	525580167	hypothetical protein PDE_01353		0	1	1	0
	525580217	hypothetical protein PDE_01404		0	1	1	0
	525580283	hypothetical protein PDE_01470		0	1	0	0
	525580291	hypothetical protein PDE_01478		0	1	1	0
	525580308	hypothetical protein PDE_01495		0	0	1	0
	525580401	hypothetical protein PDE_01589		0	1	0	0
	525580419	hypothetical protein PDE_01607		0	0	1	0
	525580446	hypothetical protein PDE_01634		0	1	0	0
	525579006	hypothetical protein PDE_00189		1	0	0	0
	525579776	hypothetical protein PDE_00962		1	0	0	0
	525580365	hypothetical protein PDE_01553		1	0	0	0
	1 means detection; 0 means not detection
