# Supplementary material for: Insights into high-efficiency lignocellulolytic enzyme production by Penicillium oxalicum GZ-2 induced by a complex substrate
Source: Biotechnol Biofuels. 2014 Nov 18;7:162. doi: 10.1186/s13068-014-0162-2 (PMC4239378; doi:10.1186/s13068-014-0162-2)
Supplement: Additional file 6: Table S3 — The Simpson and Shannon-Wiener indices. [file 13068_2014_162_MOESM6_ESM.xlsx]

## Sheet: Sheet1
		Table S3 The Simpson and Shannon-Wiener indices
	Substrate	Simpson(D)	Shannon-Wiener(HP)
	G	0.639349	1.96477
	A	0.62965	1.97525
	X	0.602657	1.92797
	AX	0.756896	2.26582
