# Supplementary material for: Insights into high-efficiency lignocellulolytic enzyme production by Penicillium oxalicum GZ-2 induced by a complex substrate
Source: Biotechnol Biofuels. 2014 Nov 18;7:162. doi: 10.1186/s13068-014-0162-2 (PMC4239378; doi:10.1186/s13068-014-0162-2)
Supplement: Additional file 7: Table S4 — Primers used for q-PCR in this study. [file 13068_2014_162_MOESM7_ESM.xlsx]

## Sheet: Sheet1
			Table S4 Primers used for q-PCR in this study
	Gene	Predicted gene function	Sequence of 5'	Sequence of 3'	Production length	Genebank
	egl1	endoglucanase	TCCACCACCACCAAGATT	AGGCACTGAGAGTAGTAGG	152	KF233750
	egl2	endoglucanase	GGCATCTCCTTCAACAAGA	TCGTAGTCACCGCTGTAG	155	KF233751
	egl3	endoglucanase	ACAATGGCAATCAGCAATG	GTGTCGGTCTCTGTCTTG	196	KF233752
	sow	swollenin	ACGGAGGTAGCGAGTATT	TGAAGGAAGTGATGGCATT	267	KF233754
	bgl	beta-glucosidase	ACAACACCATCGTCATCAT	CCGTAGAGAACATCAACCA	139	KF233746
	cbh1	cellobiohydrolase	GGATGACCACAACTCTAACA	AACCAGACTCGGATTCAAC	140	KF233748
	cbh2	cellobiohydrolase	ACAAGAACGGCAAGAACT	GCAGGTAGAGACGAGAAC	201	KF233749
	xyl1	xylanase	CTTCGGTGGCTCTGACTA	TGGTGATGTGGTCCTTGA	155	KF233755
	xyl2	xylanase	AACGGTGTGAACAATGACT	CCTGGTAGTTGAAGTTGCT	403	KF233756
	xyl3	xylanase	TCTCCAGGCTCACTTCAT	ATACCGACGCAGTTCTTG	213	KF233757
	xyl4	xylanase	CGGTCAGTTCAGTGTCAA	CAGTAGTCCAGCCATAGATG	154	KF233758
	arf	arabinofuranosidase	GTCTTCGCTTCCACTCAG	CCGTCGCATACCATTAGG	213	KF233745
	b-x	beta-xylosidase	GTCTGTGCTCTGCCTATG	TTCCAGTTCTCAATGTCGTA	121	KF233747
	ma	mannanase	GGCTTCCTGACCAACAAT	CGTTAATACCACCGTAATCG	177	KF233753
