# Supplementary material for: Insights into high-efficiency lignocellulolytic enzyme production by Penicillium oxalicum GZ-2 induced by a complex substrate
Source: Biotechnol Biofuels. 2014 Nov 18;7:162. doi: 10.1186/s13068-014-0162-2 (PMC4239378; doi:10.1186/s13068-014-0162-2)
Supplement: Additional file 8: Table S5 — The LC-MS/MS identification results. [file 13068_2014_162_MOESM8_ESM.xlsx]

## Sheet: G
Accession	Description	Score	Coverage	# Proteins	# Unique Peptides	# Peptides	# PSMs	Molecular Function	Cellular Component	Biological Process	Pfam IDs	# AAs	MW [kDa]	calc. pI
525578824	hypothetical protein PDE_00005 [Penicillium oxalicum 114-2]	1.99	1.54	1	1	1	1	catalytic activity		metabolic process		518	57.3	5.81
525578833	putative endo-beta-1,4-xylanase [Penicillium oxalicum 114-2]	2.07	1.51	1	1	1	1	catalytic activity	extracellular	metabolic process		529	55.3	6.01
525578868	putative beta-xylosidase [Penicillium oxalicum 114-2]	7.15	3.64	1	2	2	2	catalytic activity		metabolic process		796	87	5.71
525579006	hypothetical protein PDE_00189 [Penicillium oxalicum 114-2]	1.93	4.15	1	1	1	1					482	52.3	6.11
525579150	putative alpha-mannosidase [Penicillium oxalicum 114-2]	10.29	6.08	1	2	2	3	catalytic activity; metal ion binding	membrane			510	56.4	5.02
525579218	putative chitin glucanosyltransferase [Penicillium oxalicum 114-2]	4.4	5.82	1	2	2	2	catalytic activity		metabolic process		378	39.2	5.07
525579316	hypothetical protein PDE_00500 [Penicillium oxalicum 114-2]	3.22	1.75	1	1	1	1	catalytic activity				630	69.5	5.41
525579319	hypothetical protein PDE_00503 [Penicillium oxalicum 114-2]	1.98	6.33	1	1	1	1					158	17.4	5.92
525579361	hypothetical protein PDE_00545 [Penicillium oxalicum 114-2]	2.23	7.18	1	1	1	1	nucleotide binding		cell communication; regulation of biological process; response to stimulus		181	20.9	6.6
525579431	putative beta-1,3-glucanosyltransferase [Penicillium oxalicum 114-2]	5.6	10.79	1	2	2	2	catalytic activity		metabolic process		315	34.3	5.22
525579481	hypothetical protein PDE_00667 [Penicillium oxalicum 114-2]	18.53	30.43	1	1	1	4					115	12.4	4.75
525579541	putative endo-beta-1,3-glucanase [Penicillium oxalicum 114-2]	4.13	2.18	1	1	1	1					734	77.4	5
525579776	hypothetical protein PDE_00962 [Penicillium oxalicum 114-2]	1.81	12.96	1	1	1	1					108	12.1	10.33
525579982	putative chitinase [Penicillium oxalicum 114-2]	3.45	6.04	1	1	1	1	catalytic activity		metabolic process		331	35.4	5.03
525580015	alpha-amylase Amy13A [Penicillium oxalicum 114-2]	8.72	5.11	1	3	3	4	catalytic activity; metal ion binding		metabolic process		626	67.5	5.55
525580094	putative exo-beta-glucosaminidase [Penicillium oxalicum 114-2]	2	1.12	1	1	1	1	catalytic activity		metabolic process		895	100.2	6.79
525580096	hypothetical protein PDE_01282 [Penicillium oxalicum 114-2]	15.01	10.5	1	4	4	4					543	59.6	5.03
525580365	hypothetical protein PDE_01553 [Penicillium oxalicum 114-2]	2.54	7.99	1	1	1	1					488	52.5	6.02
525580535	hypothetical protein PDE_01724 [Penicillium oxalicum 114-2]	2.38	4.08	1	1	1	1					515	56.5	6.27
525580578	hypothetical protein PDE_01767 [Penicillium oxalicum 114-2]	2.06	7.97	1	1	1	1					138	15	4.98
525580608	hypothetical protein PDE_01798 [Penicillium oxalicum 114-2]	12.99	8.73	1	4	4	4	catalytic activity		metabolic process		687	75.2	4.93
525580813	putative beta-1,6-glucanase [Penicillium oxalicum 114-2]	4.81	4.11	1	1	1	1	catalytic activity		metabolic process		487	51.4	4.91
525581065	hypothetical protein PDE_02258 [Penicillium oxalicum 114-2]	2.18	1.47	1	1	1	1	catalytic activity; nucleotide binding		metabolic process		817	90.7	5.67
525581193	hypothetical protein PDE_02386 [Penicillium oxalicum 114-2]	2.04	0.61	1	1	1	1	catalytic activity; metal ion binding; nucleotide binding		metabolic process		2125	233.6	6.38
525581333	hypothetical protein PDE_02526 [Penicillium oxalicum 114-2]	4.89	5.71	1	1	1	2					403	44.6	9.82
525581542	beta-glucosidase BGL1 [Penicillium oxalicum 114-2]	18.93	6.74	1	3	3	4	catalytic activity		metabolic process	Pf00933; Pf01915	861	93.5	5.2
525581607	putative beta-glucuronidase [Penicillium oxalicum 114-2]	2	1.1	1	1	1	1	catalytic activity		metabolic process		634	71.3	5.4
525581660	hypothetical protein PDE_02854 [Penicillium oxalicum 114-2]	22.05	27	1	5	5	7					237	25.8	5.33
525581668	putative endo-beta-1,3-glucanase [Penicillium oxalicum 114-2]	6.31	3.39	1	2	2	2	catalytic activity		metabolic process		855	93.2	6.09
525581916	putative exo-beta-1,3-glucanase [Penicillium oxalicum 114-2]	8.53	10.17	1	3	3	3	catalytic activity		metabolic process		521	50.3	4.79
525581966	hypothetical protein PDE_03162 [Penicillium oxalicum 114-2]	2.81	1.53	1	1	1	1	catalytic activity; DNA binding; nucleotide binding	cytoplasm; mitochondrion; organelle lumen	cell organization and biogenesis; metabolic process; regulation of biological process; response to stimulus		1113	122.8	6.1
525582003	putative beta-1,3-mannanase [Penicillium oxalicum 114-2]	4.11	6.91	1	1	1	1	catalytic activity		metabolic process		362	39.9	5.06
525582059	hypothetical protein PDE_03255 [Penicillium oxalicum 114-2]	3.19	9.52	1	1	1	1					147	15	5.26
525582100	putative lysozyme [Penicillium oxalicum 114-2]	3.03	11.56	1	1	1	1	catalytic activity		metabolic process		225	23.7	5.21
525582144	hypothetical protein PDE_03340 [Penicillium oxalicum 114-2]	6.21	13.46	1	2	2	2	catalytic activity; nucleotide binding		metabolic process		312	33.7	6.73
525582241	hypothetical protein PDE_03437 [Penicillium oxalicum 114-2]	5.7	6.22	1	2	2	2					225	23.4	5.45
525582256	putative beta-1,3-glucanosyltransglycosylase [Penicillium oxalicum 114-2]	8.44	4.66	1	2	2	3	catalytic activity		metabolic process		536	57	5.22
525582285	hypothetical protein PDE_03481 [Penicillium oxalicum 114-2]	2.75	3.03	1	1	1	1	catalytic activity		metabolic process		528	59	5.03
525582709	peptidoglycan binding domain-containing protein [Penicillium oxalicum 114-2]	4.47	5.56	1	1	1	2			metabolic process		108	11.8	6.49
525582770	putative alpha-glucosidase [Penicillium oxalicum 114-2]	2.88	1.32	1	1	1	1	catalytic activity		metabolic process		983	108	5.57
525583157	hypothetical protein PDE_04356 [Penicillium oxalicum 114-2]	6.62	7.47	1	2	2	2	catalytic activity				522	57.4	5.2
525583204	hypothetical protein PDE_04403 [Penicillium oxalicum 114-2]	2.16	2.24	1	1	1	1					357	38.1	4.75
525583268	putative alpha-1,6-mannanase [Penicillium oxalicum 114-2]	5.51	4.76	1	1	1	2	catalytic activity		metabolic process		462	50.8	4.83
525583294	hypothetical protein PDE_04494 [Penicillium oxalicum 114-2]	1.92	5.26	1	1	1	1					228	25.4	10.2
525583306	hypothetical protein PDE_04506 [Penicillium oxalicum 114-2]	4.79	7.16	1	2	2	2					419	45.1	6.32
525583319	hypothetical protein PDE_04519 [Penicillium oxalicum 114-2]	12.5	36.51	1	5	5	5					189	19.6	4.81
525583418	putative beta-1,3-glucanosyltransglycosylase [Penicillium oxalicum 114-2]	11.03	11.32	1	4	4	4	catalytic activity		metabolic process		468	49.8	5.45
525583615	hypothetical protein PDE_04815 [Penicillium oxalicum 114-2]	1.97	4.24	1	1	1	1					236	26.6	6.57
525583637	hypothetical protein PDE_04837 [Penicillium oxalicum 114-2]	5.95	2.85	1	2	2	2	catalytic activity		metabolic process		772	86.5	5.5
525583698	putative chitinase [Penicillium oxalicum 114-2]	1.84	3	1	1	1	1	catalytic activity		metabolic process		400	43.7	5.95
525583897	hypothetical protein PDE_05097 [Penicillium oxalicum 114-2]	10.96	17	1	3	3	3	catalytic activity		metabolic process		400	43.7	6.19
525584051	hypothetical protein PDE_05252 [Penicillium oxalicum 114-2]	2.73	0.44	1	1	1	1	RNA binding	nucleus; spliceosomal complex	metabolic process		2512	291.6	8.24
525584061	hypothetical protein PDE_05262 [Penicillium oxalicum 114-2]	2.67	1.82	1	1	1	1	catalytic activity		metabolic process		606	66.1	5.62
525584062	putative chitin glucanosyltransferase [Penicillium oxalicum 114-2]	2.76	2.03	1	1	1	1	catalytic activity		cell organization and biogenesis; metabolic process		443	46.8	4.81
525584104	hypothetical protein PDE_05305 [Penicillium oxalicum 114-2]	10.28	8.14	1	3	3	3	catalytic activity		metabolic process		528	59.7	5.17
525584278	hypothetical protein PDE_05480 [Penicillium oxalicum 114-2]	1.94	1.93	1	1	1	1	catalytic activity; metal ion binding		metabolic process		881	98.5	5.52
525584313	putative beta-1,3-glucanase [Penicillium oxalicum 114-2]	11.06	13.29	1	3	3	4					429	46.3	5.82
525584325	putative glucoamylase [Penicillium oxalicum 114-2]	3.66	1.95	1	1	1	1	catalytic activity		metabolic process		616	67.5	6
525584342	hypothetical protein PDE_05544 [Penicillium oxalicum 114-2]	3.2	3.31	1	1	1	1	catalytic activity				543	59.5	6.79
525584648	hypothetical protein PDE_05851 [Penicillium oxalicum 114-2]	2.84	7.94	1	1	1	1	catalytic activity				126	13.3	5.85
525584737	hypothetical protein PDE_05941 [Penicillium oxalicum 114-2]	1.93	3.23	1	1	1	1	catalytic activity		metabolic process		341	36.1	5.45
525584742	hypothetical protein PDE_05946 [Penicillium oxalicum 114-2]	2.59	2.68	1	1	1	1	catalytic activity				411	46.2	5.58
525584827	hypothetical protein PDE_06031 [Penicillium oxalicum 114-2]	10.78	10.57	1	3	3	4	catalytic activity		metabolic process		473	51.7	5.39
525584863	putative pectate lyase [Penicillium oxalicum 114-2]	7.99	6.15	1	1	1	2	catalytic activity				325	34	7.64
525584933	Ecm33 domain-containing protein [Penicillium oxalicum 114-2]	3.69	3.74	1	1	1	1					401	41.9	5.12
525585414	putative alpha-1,3-glucanase [Penicillium oxalicum 114-2]	12.67	11.72	1	4	4	4					674	72.5	5.82
525585606	hypothetical protein PDE_06814 [Penicillium oxalicum 114-2]	2.68	3.18	1	1	1	1	catalytic activity				346	39	5.52
525585660	hypothetical protein PDE_06869 [Penicillium oxalicum 114-2]	2.41	13.38	1	1	1	1	catalytic activity; metal ion binding		metabolic process		142	15.2	5.88
525585742	putative beta-1,3-glucanosyltransglycosylase [Penicillium oxalicum 114-2]	5.44	4.45	1	2	2	2	catalytic activity		metabolic process		539	57.8	5.1
525585804	putative bifunctional alpha-glucuronidase/N-acetyl beta-glucosaminidase [Penicillium oxalicum 114-2]	2.39	1.99	1	1	1	1					654	72.1	5.58
525585824	hypothetical protein PDE_07033 [Penicillium oxalicum 114-2]	2.01	3	1	1	1	1	catalytic activity		metabolic process		467	50.4	5.34
525585897	hypothetical protein PDE_07106 [Penicillium oxalicum 114-2]	3.5	22.76	1	1	1	1					145	15.1	8.47
525586024	putative alpha-mannosidase [Penicillium oxalicum 114-2]	8.52	2.11	1	1	1	2	catalytic activity		metabolic process		807	88.3	5.06
525586051	hypothetical protein PDE_07261 [Penicillium oxalicum 114-2]	10	8.84	1	4	4	4	catalytic activity				588	63.7	5.11
525586134	hypothetical protein PDE_07344 [Penicillium oxalicum 114-2]	3.64	4.81	1	1	1	1	catalytic activity		metabolic process		395	40.8	4.67
525586227	hypothetical protein PDE_07437 [Penicillium oxalicum 114-2]	2.9	3.33	1	1	1	1					481	51	5.21
525586321	putative chitin glucanosyltransferase [Penicillium oxalicum 114-2]	3.22	3.17	1	1	1	1	catalytic activity		metabolic process		347	36.8	4.58
525586396	hypothetical protein PDE_07606 [Penicillium oxalicum 114-2]	9.17	6.34	1	2	2	3	catalytic activity; nucleotide binding		metabolic process		489	52.3	5.34
525586507	hypothetical protein PDE_07717 [Penicillium oxalicum 114-2]	1.84	2.78	1	1	1	1					360	38.8	7.78
525586592	hypothetical protein PDE_07803 [Penicillium oxalicum 114-2]	7.86	7.48	1	3	3	3	catalytic activity		metabolic process		535	59.8	6.86
525586716	hypothetical protein PDE_07927 [Penicillium oxalicum 114-2]	2.23	3.59	1	1	1	1	catalytic activity		metabolic process		390	40.2	6.79
525586725	hypothetical protein PDE_07936 [Penicillium oxalicum 114-2]	9.63	5.68	1	3	3	4	catalytic activity		metabolic process		352	37.5	7.28
525586873	putative alpha-mannosidase [Penicillium oxalicum 114-2]	3.57	2.18	1	1	1	1	catalytic activity		metabolic process		780	86.2	5.2
525586910	putative chitinase [Penicillium oxalicum 114-2]	5.38	5.36	1	2	2	2	catalytic activity		metabolic process		429	46.9	5.52
525586927	putative exo-beta-1,3-glucanase [Penicillium oxalicum 114-2]	13.55	5.7	1	2	2	3					807	85.2	6.29
525587007	hypothetical protein PDE_08219 [Penicillium oxalicum 114-2]	2.47	1.6	1	1	1	1	catalytic activity; nucleotide binding	cytoplasm	metabolic process; regulation of biological process		1127	126.8	6.62
525587026	putative feruloyl esterase [Penicillium oxalicum 114-2]	2.44	2.5	1	1	1	1					320	35.1	5.27
525587339	hypothetical protein PDE_08551 [Penicillium oxalicum 114-2]	1.71	5.15	1	1	1	1					194	22	5.48
525587592	putative beta-mannosidase [Penicillium oxalicum 114-2]	2.52	0.95	1	1	1	1	catalytic activity		metabolic process		943	106.5	5.52
525588065	putative exo-beta-1,3-galactanase [Penicillium oxalicum 114-2]	2.15	3.55	1	1	1	1	catalytic activity		metabolic process		451	48.5	7.09
525588071	putative rhamnogalacturonan alpha-L-rhamnopyranohydrolase [Penicillium oxalicum 114-2]	8.03	10.11	1	3	3	3	catalytic activity		metabolic process		465	51.4	4.92
525588159	hypothetical protein PDE_09373 [Penicillium oxalicum 114-2]	2.04	5.28	1	1	1	1					341	34.5	5.92
525588203	glucoamylase Amy15A [Penicillium oxalicum 114-2]	65.63	14.02	1	8	8	23	catalytic activity		metabolic process		635	67.2	6.01
525588255	hypothetical protein PDE_09469 [Penicillium oxalicum 114-2]	2.03	3.9	1	1	1	1	nucleotide binding				436	50.2	8.13
525588336	hypothetical protein PDE_09550 [Penicillium oxalicum 114-2]	2.46	2.13	1	1	1	1	catalytic activity; metal ion binding		metabolic process		516	55.9	6.6
525588569	putative beta-1,3-glucanase [Penicillium oxalicum 114-2]	2.93	2.03	1	1	1	1	catalytic activity		metabolic process		641	68.3	5.22
525588627	hypothetical protein PDE_09841 [Penicillium oxalicum 114-2]	2.06	3.14	1	1	1	1					287	30.6	11.37
525588724	hypothetical protein PDE_09939 [Penicillium oxalicum 114-2]	4.47	6.42	1	1	1	1					265	29.3	5.39
525588771	hypothetical protein PDE_09986 [Penicillium oxalicum 114-2]	5.35	12.77	1	2	2	2					235	25.4	8.44
5255A84319	hypothetical protein PDE_05521 [Penicillium oxalicum 114-2]	2.55	5.68	1	1	1	1	catalytic activity		metabolic process		370	40.4	6.73
525584319	hypothetical protein PDE_05521 [Penicillium oxalicum 114-2]	2.55	5.68	1	1	1	1	catalytic activity		metabolic process		370	40.4	6.73

## Sheet: A
Accession	Description	Score	Coverage	# Proteins	# Unique Peptides	# Peptides	# PSMs	Molecular Function	Cellular Component	Biological Process	Pfam IDs	# AAs	MW [kDa]	calc. pI
525578833	putative endo-beta-1,4-xylanase [Penicillium oxalicum 114-2]	7.74	4.54	1	1	1	2	catalytic activity	extracellular	metabolic process		529	55.3	6.01
525578868	putative beta-xylosidase [Penicillium oxalicum 114-2]	18.71	6.03	1	3	3	5	catalytic activity		metabolic process		796	87	5.71
525578911	hypothetical protein PDE_00092 [Penicillium oxalicum 114-2]	5.26	5.47	1	1	1	2	catalytic activity; RNA binding				256	28	4.65
525579127	putative exo-beta-1,3-glucanase [Penicillium oxalicum 114-2]	1.94	0.69	1	1	1	1					1016	106.8	5.05
525579150	putative alpha-mannosidase [Penicillium oxalicum 114-2]	10.81	6.67	1	2	2	3	catalytic activity; metal ion binding	membrane			510	56.4	5.02
525579218	putative chitin glucanosyltransferase [Penicillium oxalicum 114-2]	2.38	2.65	1	1	1	1	catalytic activity		metabolic process		378	39.2	5.07
525579316	hypothetical protein PDE_00500 [Penicillium oxalicum 114-2]	8.61	6.03	1	3	3	3	catalytic activity				630	69.5	5.41
525579319	hypothetical protein PDE_00503 [Penicillium oxalicum 114-2]	2.68	6.33	1	1	1	1					158	17.4	5.92
525579361	hypothetical protein PDE_00545 [Penicillium oxalicum 114-2]	2.36	7.18	1	1	1	1	nucleotide binding		cell communication; regulation of biological process; response to stimulus		181	20.9	6.6
525579411	hypothetical protein PDE_00595 [Penicillium oxalicum 114-2]	3.38	1.54	1	1	1	1	catalytic activity		metabolic process		585	62.5	5.66
525579431	putative beta-1,3-glucanosyltransferase [Penicillium oxalicum 114-2]	5.06	10.79	1	2	2	2	catalytic activity		metabolic process		315	34.3	5.22
525579481	hypothetical protein PDE_00667 [Penicillium oxalicum 114-2]	6.72	30.43	1	1	1	1					115	12.4	4.75
525579559	hypothetical protein PDE_00745 [Penicillium oxalicum 114-2]	2.06	4.23	1	1	1	1					307	32.9	4.32
525579608	hypothetical protein PDE_00794 [Penicillium oxalicum 114-2]	1.77	4	1	1	1	1					325	35.8	5.74
525579763	hypothetical protein PDE_00949 [Penicillium oxalicum 114-2]	2.04	1.86	1	1	1	1					537	58.2	7.08
525579982	putative chitinase [Penicillium oxalicum 114-2]	2.42	6.04	1	1	1	1	catalytic activity		metabolic process		331	35.4	5.03
525580015	alpha-amylase Amy13A [Penicillium oxalicum 114-2]	9.22	5.91	1	3	3	4	catalytic activity; metal ion binding		metabolic process		626	67.5	5.55
525580066	hypothetical protein PDE_01252 [Penicillium oxalicum 114-2]	1.71	10.6	1	1	1	1					151	16.2	5.12
525580072	hypothetical protein PDE_01258 [Penicillium oxalicum 114-2]	1.9	1.08	1	1	1	1	DNA binding; metal ion binding	nucleus	metabolic process; regulation of biological process		744	84	7.47
525580096	hypothetical protein PDE_01282 [Penicillium oxalicum 114-2]	18.02	11.23	1	5	5	5					543	59.6	5.03
525580144	hypothetical protein PDE_01330 [Penicillium oxalicum 114-2]	12.18	20.8	1	1	1	3	catalytic activity; RNA binding				125	13.3	4.65
525580167	hypothetical protein PDE_01353 [Penicillium oxalicum 114-2]	6.23	6.16	1	2	2	2	catalytic activity		metabolic process		601	65.1	5.64
525580217	hypothetical protein PDE_01404 [Penicillium oxalicum 114-2]	16.35	8.36	1	5	5	6	antioxidant activity; catalytic activity		metabolic process; response to stimulus		730	79.9	5.95
525580283	hypothetical protein PDE_01470 [Penicillium oxalicum 114-2]	1.75	1.74	1	1	1	1					576	64.7	6.99
525580291	hypothetical protein PDE_01478 [Penicillium oxalicum 114-2]	7.14	33.33	1	3	3	3					93	10.2	9.25
525580401	hypothetical protein PDE_01589 [Penicillium oxalicum 114-2]	1.99	5.61	1	1	1	1		cytoplasm; membrane; mitochondrion	metabolic process		285	32.8	9
525580446	hypothetical protein PDE_01634 [Penicillium oxalicum 114-2]	1.94	1.4	1	1	1	1	catalytic activity		cell communication; metabolic process; regulation of biological process; response to stimulus		641	71.5	6.06
525580453	hypothetical protein PDE_01641 [Penicillium oxalicum 114-2]	2.86	1.25	1	1	1	1					798	85.3	5.57
525580578	hypothetical protein PDE_01767 [Penicillium oxalicum 114-2]	2.36	7.97	1	1	1	1					138	15	4.98
525580590	putative chitinase [Penicillium oxalicum 114-2]	2.34	2.1	1	1	1	1	catalytic activity		metabolic process		428	46.5	5
525580608	hypothetical protein PDE_01798 [Penicillium oxalicum 114-2]	10.61	6.55	1	3	3	3	catalytic activity		metabolic process		687	75.2	4.93
525580637	hypothetical protein PDE_01827 [Penicillium oxalicum 114-2]	2.01	5.63	1	1	1	1					231	26.1	5.43
525580807	hypothetical protein PDE_01998 [Penicillium oxalicum 114-2]	1.8	7.14	1	1	1	1					196	21.9	5.16
525580813	putative beta-1,6-glucanase [Penicillium oxalicum 114-2]	5.66	7.19	1	1	1	1	catalytic activity		metabolic process		487	51.4	4.91
525580874	hypothetical protein PDE_02066 [Penicillium oxalicum 114-2]	1.91	3.52	1	1	1	1					455	49.1	9.31
525580926	hypothetical protein PDE_02119 [Penicillium oxalicum 114-2]	1.75	4.3	1	1	1	1	catalytic activity		metabolic process		395	44.5	5.62
525580935	hypothetical protein PDE_02128 [Penicillium oxalicum 114-2]	2.77	1.5	1	1	1	1	catalytic activity; metal ion binding		metabolic process		599	66.3	4.77
525581060	hypothetical protein PDE_02253 [Penicillium oxalicum 114-2]	1.7	1.35	1	1	1	1					888	95.3	9.48
525581065	hypothetical protein PDE_02258 [Penicillium oxalicum 114-2]	2.2	1.47	1	1	1	1	catalytic activity; nucleotide binding		metabolic process		817	90.7	5.67
525581193	hypothetical protein PDE_02386 [Penicillium oxalicum 114-2]	2.21	0.61	1	1	1	1	catalytic activity; metal ion binding; nucleotide binding		metabolic process		2125	233.6	6.38
525581225	putative endo-beta-1,4-xylanase [Penicillium oxalicum 114-2]	2.54	2.42	1	1	1	1	catalytic activity		metabolic process	Pf00331	330	36	8.63
525581253	hypothetical protein PDE_02446 [Penicillium oxalicum 114-2]	1.66	4.28	1	1	1	1	structural molecule activity	cytoplasm; ribosome	metabolic process		187	19.8	8.59
525581333	hypothetical protein PDE_02526 [Penicillium oxalicum 114-2]	2.16	5.71	1	1	1	1					403	44.6	9.82
525581406	hypothetical protein PDE_02600 [Penicillium oxalicum 114-2]	1.97	0.32	1	1	1	1					2534	280.5	4.83
525581422	hypothetical protein PDE_02616 [Penicillium oxalicum 114-2]	1.67	1.58	1	1	1	1					442	49.8	9.11
525581542	beta-glucosidase BGL1 [Penicillium oxalicum 114-2]	29.73	11.15	1	6	6	8	catalytic activity		metabolic process	Pf00933; Pf01915	861	93.5	5.2
525581583	hypothetical protein PDE_02777 [Penicillium oxalicum 114-2]	2.12	6.95	1	1	1	1					187	20.7	10.32
525581595	hypothetical protein PDE_02789 [Penicillium oxalicum 114-2]	1.92	1.62	1	1	1	1					677	74.6	6.01
525581607	putative beta-glucuronidase [Penicillium oxalicum 114-2]	11.07	5.68	1	3	3	4	catalytic activity		metabolic process		634	71.3	5.4
525581660	hypothetical protein PDE_02854 [Penicillium oxalicum 114-2]	9.18	11.81	1	2	2	3					237	25.8	5.33
525581668	putative endo-beta-1,3-glucanase [Penicillium oxalicum 114-2]	10.35	6.08	1	3	3	3	catalytic activity		metabolic process		855	93.2	6.09
525581719	hypothetical protein PDE_02914 [Penicillium oxalicum 114-2]	1.88	3.16	1	1	1	1					285	31.1	9.16
525581794	putative beta-1,3-1,4-glucanase [Penicillium oxalicum 114-2]	3.11	3.63	1	1	1	1	catalytic activity		metabolic process		358	38.1	6.43
525581916	putative exo-beta-1,3-glucanase [Penicillium oxalicum 114-2]	2.89	2.3	1	1	1	1	catalytic activity		metabolic process		521	50.3	4.79
525582059	hypothetical protein PDE_03255 [Penicillium oxalicum 114-2]	3.08	9.52	1	1	1	1					147	15	5.26
525582100	putative lysozyme [Penicillium oxalicum 114-2]	3.75	11.56	1	1	1	1	catalytic activity		metabolic process		225	23.7	5.21
525582192	hypothetical protein PDE_03388 [Penicillium oxalicum 114-2]	3.09	2.41	1	1	1	1	catalytic activity		metabolic process		664	72.3	4.88
525582256	putative beta-1,3-glucanosyltransglycosylase [Penicillium oxalicum 114-2]	7.27	6.53	1	3	3	3	catalytic activity		metabolic process		536	57	5.22
525582696	hypothetical protein PDE_03892 [Penicillium oxalicum 114-2]	1.91	1.72	1	1	1	1					872	96.9	7.24
525582770	putative alpha-glucosidase [Penicillium oxalicum 114-2]	6.04	2.85	1	2	2	2	catalytic activity		metabolic process		983	108	5.57
525582963	putative endopolygalacturonase [Penicillium oxalicum 114-2]	3.92	4.21	1	1	1	1	catalytic activity		metabolic process		380	38.4	5.85
525582983	putative acetyl xylan esterase [Penicillium oxalicum 114-2]	9.41	20.51	1	3	3	4	catalytic activity		metabolic process		234	24	7.15
525582988	hypothetical protein PDE_04187 [Penicillium oxalicum 114-2]	1.95	0.9	1	1	1	1	catalytic activity; metal ion binding; nucleotide binding; transporter activity	membrane	transport		1107	122.8	6.4
525583071	hypothetical protein PDE_04270 [Penicillium oxalicum 114-2]	2.05	2.42	1	1	1	1	catalytic activity; nucleotide binding		metabolic process		660	72.3	5.92
525583153	hypothetical protein PDE_04352 [Penicillium oxalicum 114-2]	16.57	7.82	1	4	4	5	catalytic activity		metabolic process		729	81	5.36
525583157	hypothetical protein PDE_04356 [Penicillium oxalicum 114-2]	4.18	4.98	1	1	1	1	catalytic activity				522	57.4	5.2
525583259	putative bifunctional polygalacturonase/pectin methylesterase [Penicillium oxalicum 114-2]	7.89	4.15	1	2	2	2	catalytic activity		cell organization and biogenesis; metabolic process		772	81.7	5.21
525583268	putative alpha-1,6-mannanase [Penicillium oxalicum 114-2]	4.85	4.76	1	1	1	1	catalytic activity		metabolic process		462	50.8	4.83
525583278	putative endo-beta-1,4-xylanase [Penicillium oxalicum 114-2]	13.88	9	1	1	1	4	catalytic activity		metabolic process		211	22.9	7.02
525583294	hypothetical protein PDE_04494 [Penicillium oxalicum 114-2]	1.68	5.26	1	1	1	1					228	25.4	10.2
525583313	hypothetical protein PDE_04513 [Penicillium oxalicum 114-2]	7.66	5.24	1	2	2	2					687	74.6	4.78
525583319	hypothetical protein PDE_04519 [Penicillium oxalicum 114-2]	10.69	28.57	1	4	4	4					189	19.6	4.81
525583418	putative beta-1,3-glucanosyltransglycosylase [Penicillium oxalicum 114-2]	7.66	4.91	1	2	2	3	catalytic activity		metabolic process		468	49.8	5.45
525583484	putative alpha-amylase [Penicillium oxalicum 114-2]	3.62	3.41	1	1	1	1	catalytic activity; metal ion binding		metabolic process		558	62.2	5.6
525583637	hypothetical protein PDE_04837 [Penicillium oxalicum 114-2]	5.41	2.85	1	2	2	2	catalytic activity		metabolic process		772	86.5	5.5
525583698	putative chitinase [Penicillium oxalicum 114-2]	1.67	2.5	1	1	1	1	catalytic activity		metabolic process		400	43.7	5.95
525583897	hypothetical protein PDE_05097 [Penicillium oxalicum 114-2]	13.54	17	1	3	3	4	catalytic activity		metabolic process		400	43.7	6.19
525584051	hypothetical protein PDE_05252 [Penicillium oxalicum 114-2]	2.52	0.44	1	1	1	1	RNA binding	nucleus; spliceosomal complex	metabolic process		2512	291.6	8.24
525584061	hypothetical protein PDE_05262 [Penicillium oxalicum 114-2]	2.44	1.82	1	1	1	1	catalytic activity		metabolic process		606	66.1	5.62
525584062	putative chitin glucanosyltransferase [Penicillium oxalicum 114-2]	2.15	2.03	1	1	1	1	catalytic activity		cell organization and biogenesis; metabolic process		443	46.8	4.81
525584278	hypothetical protein PDE_05480 [Penicillium oxalicum 114-2]	4.27	2.84	1	2	2	2	catalytic activity; metal ion binding		metabolic process		881	98.5	5.52
525584313	putative beta-1,3-glucanase [Penicillium oxalicum 114-2]	21.19	19.35	1	5	5	6					429	46.3	5.82
525584325	putative glucoamylase [Penicillium oxalicum 114-2]	3.95	1.95	1	1	1	1	catalytic activity		metabolic process		616	67.5	6
525584335	hypothetical protein PDE_05537 [Penicillium oxalicum 114-2]	2.48	3.89	1	1	1	1	catalytic activity		metabolic process		642	68.5	5.01
525584422	hypothetical protein PDE_05624 [Penicillium oxalicum 114-2]	1.98	3.12	1	1	1	1	catalytic activity		metabolic process		449	49.7	5.2
525584431	cellulose monooxygenase Cel61A [Penicillium oxalicum 114-2]	4.02	10.84	1	1	1	1	catalytic activity		metabolic process		249	26.2	6.27
525584693	hypothetical protein PDE_05897 [Penicillium oxalicum 114-2]	1.77	2.67	1	1	1	1	catalytic activity; metal ion binding		metabolic process		374	39.7	8.41
525584819	putative beta-1,4-mannanase [Penicillium oxalicum 114-2]	17.28	12.22	1	2	2	4	catalytic activity	extracellular	metabolic process		442	47.4	5.33
525584827	hypothetical protein PDE_06031 [Penicillium oxalicum 114-2]	11.99	8.25	1	3	3	4	catalytic activity		metabolic process		473	51.7	5.39
525584853	putative endo-beta-1,6-galactanase [Penicillium oxalicum 114-2]	7.06	7.19	1	3	3	3	catalytic activity		metabolic process		487	53.3	6.46
525584862	putative alpha-L-arabinofuranosidase [Penicillium oxalicum 114-2]	2.04	2.21	1	1	1	1	catalytic activity		metabolic process		452	49.3	6.35
525584863	putative pectate lyase [Penicillium oxalicum 114-2]	3.02	6.15	1	1	1	1	catalytic activity				325	34	7.64
525584933	Ecm33 domain-containing protein [Penicillium oxalicum 114-2]	3.13	3.99	1	1	1	1					401	41.9	5.12
525585414	putative alpha-1,3-glucanase [Penicillium oxalicum 114-2]	5.05	6.23	1	2	2	2					674	72.5	5.82
525585442	putative feruloyl esterase [Penicillium oxalicum 114-2]	2	3.52	1	1	1	1	catalytic activity	extracellular	metabolic process		341	35.7	7.74
525585526	hypothetical protein PDE_06734 [Penicillium oxalicum 114-2]	1.68	3.7	1	1	1	1					460	50.4	5.82
525585550	hypothetical protein PDE_06758 [Penicillium oxalicum 114-2]	2.6	8.2	1	1	1	1	structural molecule activity	cytoplasm; ribosome	metabolic process		244	27.3	9.86
525585605	hypothetical protein PDE_06813 [Penicillium oxalicum 114-2]	7.5	6.19	1	1	1	2	catalytic activity		metabolic process		291	30.5	5.12
525585606	hypothetical protein PDE_06814 [Penicillium oxalicum 114-2]	8.3	9.25	1	2	2	2	catalytic activity				346	39	5.52
525585742	putative beta-1,3-glucanosyltransglycosylase [Penicillium oxalicum 114-2]	10.8	10.58	1	4	4	4	catalytic activity		metabolic process		539	57.8	5.1
525585914	cellobiohydrolase Cel6A [Penicillium oxalicum 114-2]	2.12	2.16	1	1	1	1	catalytic activity	extracellular	metabolic process	Pf00734; Pf01341	464	48.5	5.67
525585953	hypothetical protein PDE_07163 [Penicillium oxalicum 114-2]	1.73	0.16	1	1	1	1	catalytic activity		metabolic process		6062	671.5	6.11
525586024	putative alpha-mannosidase [Penicillium oxalicum 114-2]	13.93	5.58	1	3	3	4	catalytic activity		metabolic process		807	88.3	5.06
525586051	hypothetical protein PDE_07261 [Penicillium oxalicum 114-2]	3.55	2.89	1	1	1	1	catalytic activity				588	63.7	5.11
525586134	hypothetical protein PDE_07344 [Penicillium oxalicum 114-2]	4.66	4.81	1	1	1	1	catalytic activity		metabolic process		395	40.8	4.67
525586150	hypothetical protein PDE_07360 [Penicillium oxalicum 114-2]	1.94	0.46	1	1	1	1	catalytic activity; motor activity; nucleotide binding; protein binding	cytoskeleton	cellular component movement		1735	192.8	5.41
525586185	hypothetical protein PDE_07395 [Penicillium oxalicum 114-2]	2.15	5.26	1	1	1	1	structural molecule activity	cytoplasm; ribosome	metabolic process		285	32.2	9.77
525586285	putative Dol-P-Man: dolichol pyrophosphate-Man5GlcNAc2 alpha-1,2-mannosyltransferase [Penicillium oxalicum 114-2]	1.73	3.56	1	1	1	1	catalytic activity	cytoplasm; endoplasmic reticulum; membrane			421	46.9	9.69
525586321	putative chitin glucanosyltransferase [Penicillium oxalicum 114-2]	2.92	3.17	1	1	1	1	catalytic activity		metabolic process		347	36.8	4.58
525586524	hypothetical protein PDE_07734 [Penicillium oxalicum 114-2]	2.37	3.34	1	1	1	1	catalytic activity; nucleotide binding	cytoplasm	metabolic process		598	66.3	6.8
525586592	hypothetical protein PDE_07803 [Penicillium oxalicum 114-2]	8.47	7.1	1	3	3	3	catalytic activity		metabolic process		535	59.8	6.86
525586623	hypothetical protein PDE_07834 [Penicillium oxalicum 114-2]	1.83	11.48	1	1	1	1					183	19.7	8.09
525586716	hypothetical protein PDE_07927 [Penicillium oxalicum 114-2]	8.47	10	1	3	3	3	catalytic activity		metabolic process		390	40.2	6.79
525586727	putative polygalacturonase [Penicillium oxalicum 114-2]	3.86	5.93	1	1	1	1	catalytic activity		metabolic process		371	37.6	5.14
525586734	cellobiohydrolase CBHI/Cel7A-2 [Penicillium oxalicum 114-2]	85.04	35.9	1	11	11	21	catalytic activity	extracellular	metabolic process	Pf00734; Pf00840	546	56.9	5.12
525586751	putative beta-1,3-glucanosyltransglycosylase [Penicillium oxalicum 114-2]	1.72	2.46	1	1	1	1	catalytic activity		metabolic process		487	52.2	4.88
525586806	hypothetical protein PDE_08018 [Penicillium oxalicum 114-2]	1.77	1.7	1	1	1	1					412	44.4	5.76
525586870	hypothetical protein PDE_08082 [Penicillium oxalicum 114-2]	2.23	1.77	1	1	1	1					566	62.1	7.05
525586873	putative alpha-mannosidase [Penicillium oxalicum 114-2]	4.2	2.95	1	2	2	2	catalytic activity		metabolic process		780	86.2	5.2
525586882	putative endo-beta-1,4-xylanase [Penicillium oxalicum 114-2]	9.78	2.93	1	2	2	3	catalytic activity	extracellular	metabolic process	Pf00331; Pf00734	410	43.5	6.42
525586910	putative chitinase [Penicillium oxalicum 114-2]	12.1	8.39	1	3	3	4	catalytic activity		metabolic process		429	46.9	5.52
525586927	putative exo-beta-1,3-glucanase [Penicillium oxalicum 114-2]	8.72	4.83	1	2	2	2					807	85.2	6.29
525586968	hypothetical protein PDE_08180 [Penicillium oxalicum 114-2]	4.98	4	1	1	1	1	catalytic activity; nucleotide binding		metabolic process		575	61.6	6.29
525586974	hypothetical protein PDE_08186 [Penicillium oxalicum 114-2]	1.97	1.45	1	1	1	1	catalytic activity; DNA binding; nucleotide binding				829	93.1	8.81
525587007	hypothetical protein PDE_08219 [Penicillium oxalicum 114-2]	2.28	1.6	1	1	1	1	catalytic activity; nucleotide binding	cytoplasm	metabolic process; regulation of biological process		1127	126.8	6.62
525587054	hypothetical protein PDE_08266 [Penicillium oxalicum 114-2]	2.05	3.47	1	1	1	1	catalytic activity		metabolic process		518	55.6	7.9
525587057	hypothetical protein PDE_08269 [Penicillium oxalicum 114-2]	1.89	1.55	1	1	1	1					711	76.8	9.83
525587489	hypothetical protein PDE_08701 [Penicillium oxalicum 114-2]	2.63	9.82	1	1	1	1	metal ion binding				112	12.2	8.97
525587628	hypothetical protein PDE_08840 [Penicillium oxalicum 114-2]	2.99	2.73	1	1	1	1	catalytic activity		metabolic process		440	49.8	5.58
525587762	hypothetical protein PDE_08974 [Penicillium oxalicum 114-2]	7.76	13.45	1	2	2	2					342	36.6	5.08
525587785	hypothetical protein PDE_08997 [Penicillium oxalicum 114-2]	1.76	1.64	1	1	1	1	catalytic activity; nucleotide binding		metabolic process		974	110.9	8.13
525587964	hypothetical protein PDE_09178 [Penicillium oxalicum 114-2]	2.04	1.88	1	1	1	1					531	58.4	6.3
525587973	hypothetical protein PDE_09187 [Penicillium oxalicum 114-2]	1.72	3.01	1	1	1	1	nucleotide binding				564	63.8	6.9
525588012	putative endo-beta-1,4-glucanase [Penicillium oxalicum 114-2]	16.17	13.32	1	4	4	6	catalytic activity	extracellular	metabolic process		413	44	5.21
525588065	putative exo-beta-1,3-galactanase [Penicillium oxalicum 114-2]	3.12	3.55	1	1	1	1	catalytic activity		metabolic process		451	48.5	7.09
525588071	putative rhamnogalacturonan alpha-L-rhamnopyranohydrolase [Penicillium oxalicum 114-2]	3.34	3.23	1	1	1	1	catalytic activity		metabolic process		465	51.4	4.92
525588099	hypothetical protein PDE_09313 [Penicillium oxalicum 114-2]	2.59	1.81	1	1	1	1	catalytic activity		metabolic process		607	67.3	5.62
525588159	hypothetical protein PDE_09373 [Penicillium oxalicum 114-2]	2.12	5.28	1	1	1	1					341	34.5	5.92
525588203	glucoamylase Amy15A [Penicillium oxalicum 114-2]	78.92	17.01	1	9	9	26	catalytic activity		metabolic process		635	67.2	6.01
525588255	hypothetical protein PDE_09469 [Penicillium oxalicum 114-2]	1.96	3.9	1	1	1	1	nucleotide binding				436	50.2	8.13
525588278	hypothetical protein PDE_09492 [Penicillium oxalicum 114-2]	8.9	2.81	1	1	1	2	catalytic activity; metal ion binding		metabolic process		604	67.7	5.29
525588496	putative beta-xylosidase [Penicillium oxalicum 114-2]	4.26	2.06	1	1	1	1	catalytic activity		metabolic process		778	84.8	6
525588724	hypothetical protein PDE_09939 [Penicillium oxalicum 114-2]	6.55	6.42	1	1	1	2					265	29.3	5.39
525588754	endo-beta-1,4-glucanase Cel5C [Penicillium oxalicum 114-2]	7.84	5.8	1	2	2	2	catalytic activity	extracellular	metabolic process	Pf00150; Pf03442	655	69.3	6.14
525588771	hypothetical protein PDE_09986 [Penicillium oxalicum 114-2]	2.01	8.09	1	1	1	1					235	25.4	8.44
525580473	hypothetical protein PDE_01661 [Penicillium oxalicum 114-2]	2.19	14.52	1	1	3	4	DNA binding; metal ion binding	nucleus	metabolic process; regulation of biological process		303	33	9.52
525580524	hypothetical protein PDE_01713 [Penicillium oxalicum 114-2]	3.74	5.83	1	1	1	1	catalytic activity		metabolic process		412	45	5.68
525582580	hypothetical protein PDE_03776 [Penicillium oxalicum 114-2]	2.11	8.82	1	1	1	1	metal ion binding				102	11.1	7.78
525584501	hypothetical protein PDE_05703 [Penicillium oxalicum 114-2]	2.1	4.77	1	1	2	2	metal ion binding; protein binding				608	66.3	6.3
525585452	hypothetical protein PDE_06659 [Penicillium oxalicum 114-2]	2.04	13.89	1	1	6	10	catalytic activity; nucleotide binding		metabolic process		648	70.2	9.03
525585839	hypothetical protein PDE_07048 [Penicillium oxalicum 114-2]	2.18	13.24	1	1	2	3		membrane	transport		219	24.3	9.83
525586195	hypothetical protein PDE_07405 [Penicillium oxalicum 114-2]	2.55	10.35	1	1	5	5					483	55.7	5.24
525586298	hypothetical protein PDE_07508 [Penicillium oxalicum 114-2]	2.19	6.61	1	1	3	3					575	64.7	6.2
525586725	hypothetical protein PDE_07936 [Penicillium oxalicum 114-2]	10.15	11.08	1	3	4	6	catalytic activity		metabolic process		352	37.5	7.28
525587121	hypothetical protein PDE_08333 [Penicillium oxalicum 114-2]	2.95	3.29	1	1	1	1					517	56.3	8.76
525587330	hypothetical protein PDE_08542 [Penicillium oxalicum 114-2]	2.22	9.09	1	1	1	2					110	12.7	4.3
525580072	hypothetical protein PDE_01258 [Penicillium oxalicum 114-2]	1.9	1.08	1	1	1	1	DNA binding; metal ion binding	nucleus	metabolic process; regulation of biological process		744	84	7.47

## Sheet: X
Accession	Description	Score	Coverage	# Proteins	# Unique Peptides	# Peptides	# PSMs	Molecular Function	Cellular Component	Biological Process	Pfam IDs	# AAs	MW [kDa]	calc. pI
525578824	hypothetical protein PDE_00005 [Penicillium oxalicum 114-2]	2.45	1.54	1	1	1	1	catalytic activity		metabolic process		518	57.3	5.81
525578833	putative endo-beta-1,4-xylanase [Penicillium oxalicum 114-2]	4.64	4.54	1	1	1	1	catalytic activity	extracellular	metabolic process		529	55.3	6.01
525578835	putative alpha-L-arabinofuranosidase [Penicillium oxalicum 114-2]	3.11	5.57	1	1	1	1	catalytic activity	extracellular	metabolic process		395	41.5	5.62
525578868	putative beta-xylosidase [Penicillium oxalicum 114-2]	17.42	14.95	1	3	7	9	catalytic activity		metabolic process		796	87	5.71
525578911	hypothetical protein PDE_00092 [Penicillium oxalicum 114-2]	6.51	5.47	1	1	1	2	catalytic activity; RNA binding				256	28	4.65
525579127	putative exo-beta-1,3-glucanase [Penicillium oxalicum 114-2]	1.89	0.69	1	1	1	1					1016	106.8	5.05
525579150	putative alpha-mannosidase [Penicillium oxalicum 114-2]	13.08	9.22	1	2	3	4	catalytic activity; metal ion binding	membrane			510	56.4	5.02
525579218	putative chitin glucanosyltransferase [Penicillium oxalicum 114-2]	4.85	24.34	1	2	6	6	catalytic activity		metabolic process		378	39.2	5.07
525579316	hypothetical protein PDE_00500 [Penicillium oxalicum 114-2]	9.76	11.75	1	3	6	7	catalytic activity				630	69.5	5.41
525579319	hypothetical protein PDE_00503 [Penicillium oxalicum 114-2]	9.38	29.11	1	2	3	4					158	17.4	5.92
525579407	putative alpha-mannosidase [Penicillium oxalicum 114-2]	3.14	1.62	1	1	1	1	catalytic activity		metabolic process		802	88.8	5
525579431	putative beta-1,3-glucanosyltransferase [Penicillium oxalicum 114-2]	5.63	13.02	1	2	3	3	catalytic activity		metabolic process		315	34.3	5.22
525579481	hypothetical protein PDE_00667 [Penicillium oxalicum 114-2]	18.03	30.43	1	1	1	4					115	12.4	4.75
525579982	putative chitinase [Penicillium oxalicum 114-2]	5.14	10.88	1	2	2	2	catalytic activity		metabolic process		331	35.4	5.03
525580015	alpha-amylase Amy13A [Penicillium oxalicum 114-2]	4.61	9.9	1	2	4	4	catalytic activity; metal ion binding		metabolic process		626	67.5	5.55
525580049	hypothetical protein PDE_01235 [Penicillium oxalicum 114-2]	0	0.48	1	1	1	1	catalytic activity		metabolic process		3994	440.2	5.82
525580066	hypothetical protein PDE_01252 [Penicillium oxalicum 114-2]	3.73	16.56	1	1	2	2					151	16.2	5.12
525580096	hypothetical protein PDE_01282 [Penicillium oxalicum 114-2]	16.17	16.02	1	4	6	6					543	59.6	5.03
525580144	hypothetical protein PDE_01330 [Penicillium oxalicum 114-2]	9.76	20.8	1	1	1	3	catalytic activity; RNA binding				125	13.3	4.65
525580167	hypothetical protein PDE_01353 [Penicillium oxalicum 114-2]	6.85	6.16	1	2	2	2	catalytic activity		metabolic process		601	65.1	5.64
525580217	hypothetical protein PDE_01404 [Penicillium oxalicum 114-2]	15.47	6.85	1	4	4	5	antioxidant activity; catalytic activity		metabolic process; response to stimulus		730	79.9	5.95
525580291	hypothetical protein PDE_01478 [Penicillium oxalicum 114-2]	2.67	13.98	1	1	1	1					93	10.2	9.25
525580308	hypothetical protein PDE_01495 [Penicillium oxalicum 114-2]	2.02	3.8	1	1	1	1					526	58.3	8.53
525580419	hypothetical protein PDE_01607 [Penicillium oxalicum 114-2]	0	4.37	1	1	1	1					343	38.2	7.68
525580453	hypothetical protein PDE_01641 [Penicillium oxalicum 114-2]	3.45	3.38	1	1	2	2					798	85.3	5.57
525580524	hypothetical protein PDE_01713 [Penicillium oxalicum 114-2]	3.44	18.45	1	1	3	4	catalytic activity		metabolic process		412	45	5.68
525580535	hypothetical protein PDE_01724 [Penicillium oxalicum 114-2]	2.03	4.08	1	1	1	1					515	56.5	6.27
525580578	hypothetical protein PDE_01767 [Penicillium oxalicum 114-2]	3.93	16.67	1	1	2	2					138	15	4.98
525580608	hypothetical protein PDE_01798 [Penicillium oxalicum 114-2]	8.99	10.04	1	3	5	8	catalytic activity		metabolic process		687	75.2	4.93
525580830	hypothetical protein PDE_02021 [Penicillium oxalicum 114-2]	2.03	1.17	1	1	1	1					1108	126.3	7.27
525580863	hypothetical protein PDE_02054 [Penicillium oxalicum 114-2]	0	3.14	1	1	1	1					574	63.5	6.89
525581060	hypothetical protein PDE_02253 [Penicillium oxalicum 114-2]	1.93	1.35	1	1	1	1					888	95.3	9.48
525581225	putative endo-beta-1,4-xylanase [Penicillium oxalicum 114-2]	1.95	2.42	1	1	1	1	catalytic activity		metabolic process	Pf00331	330	36	8.63
525581333	hypothetical protein PDE_02526 [Penicillium oxalicum 114-2]	2.1	14.14	1	1	3	4					403	44.6	9.82
525581542	beta-glucosidase BGL1 [Penicillium oxalicum 114-2]	31.94	12.43	1	6	7	9	catalytic activity		metabolic process	Pf00933; Pf01915	861	93.5	5.2
525581607	putative beta-glucuronidase [Penicillium oxalicum 114-2]	11.9	7.41	1	3	3	4	catalytic activity		metabolic process		634	71.3	5.4
525581660	hypothetical protein PDE_02854 [Penicillium oxalicum 114-2]	4.17	18.14	1	1	2	2					237	25.8	5.33
525581668	putative endo-beta-1,3-glucanase [Penicillium oxalicum 114-2]	7.03	12.16	1	2	6	8	catalytic activity		metabolic process		855	93.2	6.09
525581794	putative beta-1,3-1,4-glucanase [Penicillium oxalicum 114-2]	3.16	3.63	1	1	1	1	catalytic activity		metabolic process		358	38.1	6.43
525581916	putative exo-beta-1,3-glucanase [Penicillium oxalicum 114-2]	2.79	2.3	1	1	1	1	catalytic activity		metabolic process		521	50.3	4.79
525582059	hypothetical protein PDE_03255 [Penicillium oxalicum 114-2]	3.85	9.52	1	1	1	1					147	15	5.26
525582059	hypothetical protein PDE_03255 [Penicillium oxalicum 114-2]	3.14	9.52	1	1	1	1					147	15	5.26
525582100	putative lysozyme [Penicillium oxalicum 114-2]	2.42	13.33	1	1	2	2	catalytic activity		metabolic process		225	23.7	5.21
525582191	hypothetical protein PDE_03387 [Penicillium oxalicum 114-2]	1.99	1.34	1	1	1	1	catalytic activity; DNA binding		metabolic process; response to stimulus		971	109.4	5.99
525582192	hypothetical protein PDE_03388 [Penicillium oxalicum 114-2]	2.43	9.19	1	1	4	5	catalytic activity		metabolic process		664	72.3	4.88
525582256	putative beta-1,3-glucanosyltransglycosylase [Penicillium oxalicum 114-2]	7.16	6.53	1	3	3	3	catalytic activity		metabolic process		536	57	5.22
525582285	hypothetical protein PDE_03481 [Penicillium oxalicum 114-2]	2.52	3.03	1	1	1	1	catalytic activity		metabolic process		528	59	5.03
525582528	hypothetical protein PDE_03724 [Penicillium oxalicum 114-2]	1.97	4	1	1	1	1					400	43	6.29
525582770	putative alpha-glucosidase [Penicillium oxalicum 114-2]	3.1	1.32	1	1	1	1	catalytic activity		metabolic process		983	108	5.57
525582844	hypothetical protein PDE_04043 [Penicillium oxalicum 114-2]	2.1	7.1	1	1	4	4	catalytic activity; metal ion binding		metabolic process		648	73.3	6.11
525582963	putative endopolygalacturonase [Penicillium oxalicum 114-2]	3.63	4.21	1	1	1	1	catalytic activity		metabolic process		380	38.4	5.85
525582983	putative acetyl xylan esterase [Penicillium oxalicum 114-2]	8.73	20.51	1	3	3	3	catalytic activity		metabolic process		234	24	7.15
525582988	hypothetical protein PDE_04187 [Penicillium oxalicum 114-2]	2.14	0.9	1	1	1	1	catalytic activity; metal ion binding; nucleotide binding; transporter activity	membrane	transport		1107	122.8	6.4
525583026	hypothetical protein PDE_04225 [Penicillium oxalicum 114-2]	0	3.65	1	1	1	1					493	56.5	7.52
525583153	hypothetical protein PDE_04352 [Penicillium oxalicum 114-2]	17.35	12.48	1	4	7	10	catalytic activity		metabolic process		729	81	5.36
525583157	hypothetical protein PDE_04356 [Penicillium oxalicum 114-2]	5.02	7.47	1	1	2	2	catalytic activity				522	57.4	5.2
525583204	hypothetical protein PDE_04403 [Penicillium oxalicum 114-2]	2.44	5.88	1	1	2	3					357	38.1	4.75
525583259	putative bifunctional polygalacturonase/pectin methylesterase [Penicillium oxalicum 114-2]	6.5	4.15	1	2	2	2	catalytic activity		cell organization and biogenesis; metabolic process		772	81.7	5.21
525583268	putative alpha-1,6-mannanase [Penicillium oxalicum 114-2]	8.92	4.76	1	1	1	2	catalytic activity		metabolic process		462	50.8	4.83
525583278	putative endo-beta-1,4-xylanase [Penicillium oxalicum 114-2]	37.82	9	1	1	1	15	catalytic activity		metabolic process		211	22.9	7.02
525583294	hypothetical protein PDE_04494 [Penicillium oxalicum 114-2]	1.92	5.26	1	1	1	1					228	25.4	10.2
525583313	hypothetical protein PDE_04513 [Penicillium oxalicum 114-2]	6.83	8.88	1	2	4	4					687	74.6	4.78
525583319	hypothetical protein PDE_04519 [Penicillium oxalicum 114-2]	7.7	21.69	1	3	3	3					189	19.6	4.81
525583402	hypothetical protein PDE_04602 [Penicillium oxalicum 114-2]	2.69	3.87	1	1	1	1					336	36.6	6.37
525583418	putative beta-1,3-glucanosyltransglycosylase [Penicillium oxalicum 114-2]	9.61	13.46	1	4	5	5	catalytic activity		metabolic process		468	49.8	5.45
525583418	putative beta-1,3-glucanosyltransglycosylase [Penicillium oxalicum 114-2]	4.42	4.91	1	2	2	2	catalytic activity		metabolic process		468	49.8	5.45
525583484	putative alpha-amylase [Penicillium oxalicum 114-2]	2.72	3.41	1	1	1	1	catalytic activity; metal ion binding		metabolic process		558	62.2	5.6
525583637	hypothetical protein PDE_04837 [Penicillium oxalicum 114-2]	2.68	1.55	1	1	1	1	catalytic activity		metabolic process		772	86.5	5.5
525583695	hypothetical protein PDE_04895 [Penicillium oxalicum 114-2]	1.91	5.69	1	1	1	1					299	32.8	5.08
525583748	hypothetical protein PDE_04948 [Penicillium oxalicum 114-2]	0	1.82	1	1	1	1					822	91	7.47
525583897	hypothetical protein PDE_05097 [Penicillium oxalicum 114-2]	17.98	17	1	3	3	4	catalytic activity		metabolic process		400	43.7	6.19
525584051	hypothetical protein PDE_05252 [Penicillium oxalicum 114-2]	2.03	9.08	1	1	16	25	RNA binding	nucleus; spliceosomal complex	metabolic process		2512	291.6	8.24
525584062	putative chitin glucanosyltransferase [Penicillium oxalicum 114-2]	2.61	2.03	1	1	1	1	catalytic activity		cell organization and biogenesis; metabolic process		443	46.8	4.81
525584278	hypothetical protein PDE_05480 [Penicillium oxalicum 114-2]	6.53	14.87	1	2	9	10	catalytic activity; metal ion binding		metabolic process		881	98.5	5.52
525584313	putative beta-1,3-glucanase [Penicillium oxalicum 114-2]	17.04	21.91	1	3	6	8					429	46.3	5.82
525584319	hypothetical protein PDE_05521 [Penicillium oxalicum 114-2]	2.12	5.68	1	1	1	1	catalytic activity		metabolic process		370	40.4	6.73
525584422	hypothetical protein PDE_05624 [Penicillium oxalicum 114-2]	1.91	3.12	1	1	1	1	catalytic activity		metabolic process		449	49.7	5.2
525584431	cellulose monooxygenase Cel61A [Penicillium oxalicum 114-2]	3.67	10.84	1	1	1	1	catalytic activity		metabolic process		249	26.2	6.27
525584742	hypothetical protein PDE_05946 [Penicillium oxalicum 114-2]	2.59	5.84	1	1	2	2	catalytic activity				411	46.2	5.58
525584788	hypothetical protein PDE_05992 [Penicillium oxalicum 114-2]	1.87	7.12	1	1	2	3					323	36.1	5.73
525584819	putative beta-1,4-mannanase [Penicillium oxalicum 114-2]	18.32	12.22	1	2	2	4	catalytic activity	extracellular	metabolic process		442	47.4	5.33
525584827	hypothetical protein PDE_06031 [Penicillium oxalicum 114-2]	8.74	6.34	1	2	2	3	catalytic activity		metabolic process		473	51.7	5.39
525584850	hypothetical protein PDE_06055 [Penicillium oxalicum 114-2]	2.05	14.08	1	1	1	1	catalytic activity; RNA binding				142	15.5	7.85
525584853	putative endo-beta-1,6-galactanase [Penicillium oxalicum 114-2]	8.08	4.52	1	2	2	3	catalytic activity		metabolic process		487	53.3	6.46
525584862	putative alpha-L-arabinofuranosidase [Penicillium oxalicum 114-2]	2.39	2.21	1	1	1	1	catalytic activity		metabolic process		452	49.3	6.35
525584863	putative pectate lyase [Penicillium oxalicum 114-2]	3.22	6.15	1	1	1	1	catalytic activity				325	34	7.64
525584933	Ecm33 domain-containing protein [Penicillium oxalicum 114-2]	5.8	7.23	1	2	2	2					401	41.9	5.12
525585096	hypothetical protein PDE_06301 [Penicillium oxalicum 114-2]	1.92	1.03	1	1	1	1					1168	124.7	5.34
525585394	hypothetical protein PDE_06600 [Penicillium oxalicum 114-2]	1.89	4.96	1	1	1	1					242	27.7	6.3
525585414	putative alpha-1,3-glucanase [Penicillium oxalicum 114-2]	8.91	11.72	1	4	4	4					674	72.5	5.82
525585442	putative feruloyl esterase [Penicillium oxalicum 114-2]	2.82	3.52	1	1	1	1	catalytic activity	extracellular	metabolic process		341	35.7	7.74
525585587	hypothetical protein PDE_06795 [Penicillium oxalicum 114-2]	1.94	7.78	1	1	7	7					1259	140.2	5.95
525585605	hypothetical protein PDE_06813 [Penicillium oxalicum 114-2]	7.14	6.19	1	1	1	2	catalytic activity		metabolic process		291	30.5	5.12
525585742	putative beta-1,3-glucanosyltransglycosylase [Penicillium oxalicum 114-2]	12.21	11.87	1	4	5	5	catalytic activity		metabolic process		539	57.8	5.1
525585804	putative bifunctional alpha-glucuronidase/N-acetyl beta-glucosaminidase [Penicillium oxalicum 114-2]	2.02	1.38	1	1	1	1					654	72.1	5.58
525585914	cellobiohydrolase Cel6A [Penicillium oxalicum 114-2]	2.46	2.16	1	1	1	1	catalytic activity	extracellular	metabolic process	Pf00734; Pf01341	464	48.5	5.67
525585966	hypothetical protein PDE_07176 [Penicillium oxalicum 114-2]	1.96	2.92	1	1	1	1					583	64.7	8.29
525586002	hypothetical protein PDE_07212 [Penicillium oxalicum 114-2]	1.99	7.02	1	1	4	5					912	100.3	6.01
525586024	putative alpha-mannosidase [Penicillium oxalicum 114-2]	12.37	9.91	1	3	5	6	catalytic activity		metabolic process		807	88.3	5.06
525586051	hypothetical protein PDE_07261 [Penicillium oxalicum 114-2]	9.56	6.97	1	3	3	3	catalytic activity				588	63.7	5.11
525586051	hypothetical protein PDE_07261 [Penicillium oxalicum 114-2]	5.75	4.08	1	2	2	2	catalytic activity				588	63.7	5.11
525586134	hypothetical protein PDE_07344 [Penicillium oxalicum 114-2]	4.49	4.81	1	1	1	1	catalytic activity		metabolic process		395	40.8	4.67
525586150	hypothetical protein PDE_07360 [Penicillium oxalicum 114-2]	1.96	11.76	1	1	14	15	catalytic activity; motor activity; nucleotide binding; protein binding	cytoskeleton	cellular component movement		1735	192.8	5.41
525586185	hypothetical protein PDE_07395 [Penicillium oxalicum 114-2]	2.06	5.26	1	1	1	1	structural molecule activity	cytoplasm; ribosome	metabolic process		285	32.2	9.77
525586252	hypothetical protein PDE_07462 [Penicillium oxalicum 114-2]	2.51	9.78	1	1	1	1	catalytic activity		metabolic process		358	39.1	5.88
525586277	hypothetical protein PDE_07487 [Penicillium oxalicum 114-2]	1.75	1.68	1	1	1	1	DNA binding; metal ion binding	nucleus	metabolic process; regulation of biological process		714	79	6.54
525586279	hypothetical protein PDE_07489 [Penicillium oxalicum 114-2]	2.48	3.84	1	1	1	1	DNA binding; metal ion binding	nucleus	metabolic process; regulation of biological process		1067	119.5	8.25
525586321	putative chitin glucanosyltransferase [Penicillium oxalicum 114-2]	2.88	8.36	1	1	2	2	catalytic activity		metabolic process		347	36.8	4.58
525586498	hypothetical protein PDE_07708 [Penicillium oxalicum 114-2]	2.54	1.07	1	1	1	1					1772	200.7	6.04
525586507	hypothetical protein PDE_07717 [Penicillium oxalicum 114-2]	1.77	2.78	1	1	1	1					360	38.8	7.78
525586524	hypothetical protein PDE_07734 [Penicillium oxalicum 114-2]	0	3.34	1	1	1	1	catalytic activity; nucleotide binding	cytoplasm	metabolic process		598	66.3	6.8
525586592	hypothetical protein PDE_07803 [Penicillium oxalicum 114-2]	5.49	4.86	1	2	2	2	catalytic activity		metabolic process		535	59.8	6.86
525586716	hypothetical protein PDE_07927 [Penicillium oxalicum 114-2]	2.6	2.56	1	1	1	1	catalytic activity		metabolic process		390	40.2	6.79
525586725	hypothetical protein PDE_07936 [Penicillium oxalicum 114-2]	2.94	15.91	1	1	4	4	catalytic activity		metabolic process		352	37.5	7.28
525586727	putative polygalacturonase [Penicillium oxalicum 114-2]	3.87	5.93	1	1	1	1	catalytic activity		metabolic process		371	37.6	5.14
525586734	cellobiohydrolase CBHI/Cel7A-2 [Penicillium oxalicum 114-2]	6.62	2.93	1	1	1	3	catalytic activity	extracellular	metabolic process	Pf00734; Pf00840	546	56.9	5.12
525586751	putative beta-1,3-glucanosyltransglycosylase [Penicillium oxalicum 114-2]	2.68	10.47	1	1	3	3	catalytic activity		metabolic process		487	52.2	4.88
525586870	hypothetical protein PDE_08082 [Penicillium oxalicum 114-2]	1.85	1.77	1	1	1	1					566	62.1	7.05
525586873	putative alpha-mannosidase [Penicillium oxalicum 114-2]	6.03	12.44	1	2	6	6	catalytic activity		metabolic process		780	86.2	5.2
525586882	putative endo-beta-1,4-xylanase [Penicillium oxalicum 114-2]	2.04	3.17	1	1	1	1	catalytic activity	extracellular	metabolic process	Pf00331; Pf00734	410	43.5	6.42
525586910	putative chitinase [Penicillium oxalicum 114-2]	13.36	17.48	1	4	4	4	catalytic activity		metabolic process		429	46.9	5.52
525586927	putative exo-beta-1,3-glucanase [Penicillium oxalicum 114-2]	9.86	7.19	1	3	3	3					807	85.2	6.29
525586968	hypothetical protein PDE_08180 [Penicillium oxalicum 114-2]	5.41	4	1	1	1	1	catalytic activity; nucleotide binding		metabolic process		575	61.6	6.29
525587007	hypothetical protein PDE_08219 [Penicillium oxalicum 114-2]	2.38	1.6	1	1	1	1	catalytic activity; nucleotide binding	cytoplasm	metabolic process; regulation of biological process		1127	126.8	6.62
525587115	hypothetical protein PDE_08327 [Penicillium oxalicum 114-2]	2.05	2.04	1	1	1	1					587	66	6.58
525587762	hypothetical protein PDE_08974 [Penicillium oxalicum 114-2]	4.29	7.89	1	1	2	2					342	36.6	5.08
525587964	hypothetical protein PDE_09178 [Penicillium oxalicum 114-2]	1.94	1.88	1	1	1	1					531	58.4	6.3
525588012	putative endo-beta-1,4-glucanase [Penicillium oxalicum 114-2]	5.95	5.81	1	2	2	2	catalytic activity	extracellular	metabolic process		413	44	5.21
525588065	putative exo-beta-1,3-galactanase [Penicillium oxalicum 114-2]	3.77	7.54	1	1	2	2	catalytic activity		metabolic process		451	48.5	7.09
525588071	putative rhamnogalacturonan alpha-L-rhamnopyranohydrolase [Penicillium oxalicum 114-2]	2.89	5.16	1	1	2	2	catalytic activity		metabolic process		465	51.4	4.92
525588099	hypothetical protein PDE_09313 [Penicillium oxalicum 114-2]	2.06	4.94	1	1	2	2	catalytic activity		metabolic process		607	67.3	5.62
525588203	glucoamylase Amy15A [Penicillium oxalicum 114-2]	46.12	23.62	1	11	11	14	catalytic activity		metabolic process		635	67.2	6.01
525588255	hypothetical protein PDE_09469 [Penicillium oxalicum 114-2]	2.3	3.9	1	1	1	1	nucleotide binding				436	50.2	8.13
525588278	hypothetical protein PDE_09492 [Penicillium oxalicum 114-2]	4.98	2.81	1	1	1	2	catalytic activity; metal ion binding		metabolic process		604	67.7	5.29
525588496	putative beta-xylosidase [Penicillium oxalicum 114-2]	4.39	2.06	1	1	1	1	catalytic activity		metabolic process		778	84.8	6
525588724	hypothetical protein PDE_09939 [Penicillium oxalicum 114-2]	6.22	20.75	1	2	3	3					265	29.3	5.39
525588754	endo-beta-1,4-glucanase Cel5C [Penicillium oxalicum 114-2]	4.99	3.82	1	1	1	1	catalytic activity	extracellular	metabolic process	Pf00150; Pf03442	655	69.3	6.14
525588771	hypothetical protein PDE_09986 [Penicillium oxalicum 114-2]	2.45	8.09	1	1	1	1					235	25.4	8.44
525579992	hypothetical protein PDE_01178 [Penicillium oxalicum 114-2]	3.25	20.41	1	1	2	2					196	21.7	5.59
525580473	hypothetical protein PDE_01661 [Penicillium oxalicum 114-2]	2.19	14.52	1	1	3	4	DNA binding; metal ion binding	nucleus	metabolic process; regulation of biological process		303	33	9.52
525580908	putative endo-beta-1,4-xylanase [Penicillium oxalicum 114-2]	3.57	7.1	1	1	1	1	catalytic activity	extracellular	metabolic process	Pf00457	310	31.3	6.96

## Sheet: AX
Accession	Description	Score	Coverage	# Proteins	# Unique Peptides	# Peptides	# PSMs	Molecular Function	Cellular Component	Biological Process	Pfam IDs	# AAs	MW [kDa]	calc. pI
525578833	putative endo-beta-1,4-xylanase [Penicillium oxalicum 114-2]	14.68	9.83	1	3	3	4	catalytic activity	extracellular	metabolic process		529	55.3	6.01
525578834	putative alpha-L-arabinofuranosidase [Penicillium oxalicum 114-2]	2.85	2.75	1	1	1	1	catalytic activity	extracellular	metabolic process		582	62.2	7.05
525578835	putative alpha-L-arabinofuranosidase [Penicillium oxalicum 114-2]	10.44	12.91	1	3	3	3	catalytic activity	extracellular	metabolic process		395	41.5	5.62
525578868	putative beta-xylosidase [Penicillium oxalicum 114-2]	14.73	6.03	1	3	3	4	catalytic activity		metabolic process		796	87	5.71
525578911	hypothetical protein PDE_00092 [Penicillium oxalicum 114-2]	6.1	5.47	1	1	1	2	catalytic activity; RNA binding				256	28	4.65
525579218	putative chitin glucanosyltransferase [Penicillium oxalicum 114-2]	2.24	2.65	1	1	1	1	catalytic activity		metabolic process		378	39.2	5.07
525579316	hypothetical protein PDE_00500 [Penicillium oxalicum 114-2]	6.34	4.44	1	2	2	2	catalytic activity				630	69.5	5.41
525579361	hypothetical protein PDE_00545 [Penicillium oxalicum 114-2]	2.37	7.18	1	1	1	1	nucleotide binding		cell communication; regulation of biological process; response to stimulus		181	20.9	6.6
525579407	putative alpha-mannosidase [Penicillium oxalicum 114-2]	2.64	1.62	1	1	1	1	catalytic activity		metabolic process		802	88.8	5
525579411	hypothetical protein PDE_00595 [Penicillium oxalicum 114-2]	2.83	1.54	1	1	1	1	catalytic activity		metabolic process		585	62.5	5.66
525579481	hypothetical protein PDE_00667 [Penicillium oxalicum 114-2]	18.28	30.43	1	1	1	3					115	12.4	4.75
525579982	putative chitinase [Penicillium oxalicum 114-2]	3.34	6.04	1	1	1	1	catalytic activity		metabolic process		331	35.4	5.03
525580015	alpha-amylase Amy13A [Penicillium oxalicum 114-2]	2.54	1.76	1	1	1	1	catalytic activity; metal ion binding		metabolic process		626	67.5	5.55
525580096	hypothetical protein PDE_01282 [Penicillium oxalicum 114-2]	9.56	5.71	1	2	2	2					543	59.6	5.03
525580144	hypothetical protein PDE_01330 [Penicillium oxalicum 114-2]	8.78	20.8	1	1	1	2	catalytic activity; RNA binding				125	13.3	4.65
525580608	hypothetical protein PDE_01798 [Penicillium oxalicum 114-2]	7.55	4.8	1	2	2	2	catalytic activity		metabolic process		687	75.2	4.93
525580908	putative endo-beta-1,4-xylanase [Penicillium oxalicum 114-2]	5.86	10.32	1	2	2	2	catalytic activity	extracellular	metabolic process	Pf00457	310	31.3	6.96
525580909	putative swollenin [Penicillium oxalicum 114-2]	2.94	2	1	1	1	1	catalytic activity	extracellular	metabolic process		499	51.9	5.05
525580926	hypothetical protein PDE_02119 [Penicillium oxalicum 114-2]	3.05	5.32	1	1	1	1	catalytic activity		metabolic process		395	44.5	5.62
525580935	hypothetical protein PDE_02128 [Penicillium oxalicum 114-2]	3.24	1.5	1	1	1	1	catalytic activity; metal ion binding		metabolic process		599	66.3	4.77
525581131	hypothetical protein PDE_02324 [Penicillium oxalicum 114-2]	2.7	7.96	1	1	1	1	catalytic activity; nucleotide binding		metabolic process		465	51.1	6.47
525581321	putative alpha-galactosidase [Penicillium oxalicum 114-2]	2.82	3.82	1	1	1	1	catalytic activity	extracellular	metabolic process		524	55	6.24
525581333	hypothetical protein PDE_02526 [Penicillium oxalicum 114-2]	4.9	5.71	1	1	1	2					403	44.6	9.82
525581488	putative endo-beta-1,4-xylanase [Penicillium oxalicum 114-2]	2.74	3.81	1	1	1	1	catalytic activity	extracellular	metabolic process		289	29.5	6.28
525581542	beta-glucosidase BGL1 [Penicillium oxalicum 114-2]	24.69	8.94	1	5	5	7	catalytic activity		metabolic process	Pf00933; Pf01915	861	93.5	5.2
525581660	hypothetical protein PDE_02854 [Penicillium oxalicum 114-2]	9.26	8.02	1	1	1	2					237	25.8	5.33
525581794	putative beta-1,3-1,4-glucanase [Penicillium oxalicum 114-2]	3.23	3.63	1	1	1	1	catalytic activity		metabolic process		358	38.1	6.43
525581916	putative exo-beta-1,3-glucanase [Penicillium oxalicum 114-2]	2.48	2.3	1	1	1	1	catalytic activity		metabolic process		521	50.3	4.79
525582059	hypothetical protein PDE_03255 [Penicillium oxalicum 114-2]	2.85	9.52	1	1	1	1					147	15	5.26
525582256	putative beta-1,3-glucanosyltransglycosylase [Penicillium oxalicum 114-2]	8.87	4.66	1	2	2	3	catalytic activity		metabolic process		536	57	5.22
525582983	putative acetyl xylan esterase [Penicillium oxalicum 114-2]	7.09	15.81	1	2	2	2	catalytic activity		metabolic process		234	24	7.15
525582988	hypothetical protein PDE_04187 [Penicillium oxalicum 114-2]	2.62	0.9	1	1	1	1	catalytic activity; metal ion binding; nucleotide binding; transporter activity	membrane	transport		1107	122.8	6.4
525583026	hypothetical protein PDE_04225 [Penicillium oxalicum 114-2]	2.39	3.65	1	1	1	1					493	56.5	7.52
525583157	hypothetical protein PDE_04356 [Penicillium oxalicum 114-2]	2.58	4.98	1	1	1	1	catalytic activity				522	57.4	5.2
525583259	putative bifunctional polygalacturonase/pectin methylesterase [Penicillium oxalicum 114-2]	7.42	4.15	1	2	2	2	catalytic activity		cell organization and biogenesis; metabolic process		772	81.7	5.21
525583268	putative alpha-1,6-mannanase [Penicillium oxalicum 114-2]	10.29	4.76	1	1	1	2	catalytic activity		metabolic process		462	50.8	4.83
525583278	putative endo-beta-1,4-xylanase [Penicillium oxalicum 114-2]	11.92	9	1	1	1	3	catalytic activity		metabolic process		211	22.9	7.02
525583319	hypothetical protein PDE_04519 [Penicillium oxalicum 114-2]	3.01	7.41	1	1	1	1					189	19.6	4.81
525583484	putative alpha-amylase [Penicillium oxalicum 114-2]	4.01	3.41	1	1	1	1	catalytic activity; metal ion binding		metabolic process		558	62.2	5.6
525583897	hypothetical protein PDE_05097 [Penicillium oxalicum 114-2]	2.86	2.25	1	1	1	1	catalytic activity		metabolic process		400	43.7	6.19
525584112	hypothetical protein PDE_05313 [Penicillium oxalicum 114-2]	2	1.55	1	1	1	1	catalytic activity; nucleotide binding; receptor activity; signal transducer activity	membrane	cell communication; metabolic process; regulation of biological process; response to stimulus		1357	149	5.38
525584244	putative cellobiohydrolase [Penicillium oxalicum 114-2]	6.63	6.18	1	1	2	2	catalytic activity		metabolic process	Pf00840	453	48.1	4.91
525584313	putative beta-1,3-glucanase [Penicillium oxalicum 114-2]	13.67	14.92	1	4	4	4					429	46.3	5.82
525584325	putative glucoamylase [Penicillium oxalicum 114-2]	2.06	1.95	1	1	1	1	catalytic activity		metabolic process		616	67.5	6
525584422	hypothetical protein PDE_05624 [Penicillium oxalicum 114-2]	2.03	3.12	1	1	1	1	catalytic activity		metabolic process		449	49.7	5.2
525584431	cellulose monooxygenase Cel61A [Penicillium oxalicum 114-2]	3.25	10.84	1	1	1	1	catalytic activity		metabolic process		249	26.2	6.27
525584737	hypothetical protein PDE_05941 [Penicillium oxalicum 114-2]	2.32	9.38	1	1	2	2	catalytic activity		metabolic process		341	36.1	5.45
525584819	putative beta-1,4-mannanase [Penicillium oxalicum 114-2]	15.98	12.22	1	2	2	3	catalytic activity	extracellular	metabolic process		442	47.4	5.33
525584827	hypothetical protein PDE_06031 [Penicillium oxalicum 114-2]	5.74	3.81	1	1	1	2	catalytic activity		metabolic process		473	51.7	5.39
525584853	putative endo-beta-1,6-galactanase [Penicillium oxalicum 114-2]	2.2	2.05	1	1	1	1	catalytic activity		metabolic process		487	53.3	6.46
525584862	putative alpha-L-arabinofuranosidase [Penicillium oxalicum 114-2]	7.07	5.09	1	1	1	4	catalytic activity		metabolic process		452	49.3	6.35
525585159	hypothetical protein PDE_06364 [Penicillium oxalicum 114-2]	1.84	2.77	1	1	1	4		membrane	transport		505	55.6	7.94
525585380	hypothetical protein PDE_06585 [Penicillium oxalicum 114-2]	2.33	3.94	1	1	1	1					381	41	4.23
525585415	hypothetical protein PDE_06622 [Penicillium oxalicum 114-2]	2.2	2.22	1	1	1	1					675	74.5	10.49
525585587	hypothetical protein PDE_06795 [Penicillium oxalicum 114-2]	2.02	0.71	1	1	1	1					1259	140.2	5.95
525585605	hypothetical protein PDE_06813 [Penicillium oxalicum 114-2]	3.89	6.19	1	1	1	1	catalytic activity		metabolic process		291	30.5	5.12
525585606	hypothetical protein PDE_06814 [Penicillium oxalicum 114-2]	4.92	6.07	1	1	1	1	catalytic activity				346	39	5.52
525585742	putative beta-1,3-glucanosyltransglycosylase [Penicillium oxalicum 114-2]	5.15	3.15	1	2	2	2	catalytic activity		metabolic process		539	57.8	5.1
525585914	cellobiohydrolase Cel6A [Penicillium oxalicum 114-2]	2.2	2.16	1	1	1	1	catalytic activity	extracellular	metabolic process	Pf00734; Pf01341	464	48.5	5.67
525585966	hypothetical protein PDE_07176 [Penicillium oxalicum 114-2]	2.04	2.92	1	1	1	1					583	64.7	8.29
525586024	putative alpha-mannosidase [Penicillium oxalicum 114-2]	9.77	5.58	1	3	3	3	catalytic activity		metabolic process		807	88.3	5.06
525586051	hypothetical protein PDE_07261 [Penicillium oxalicum 114-2]	2.82	1.53	1	1	1	1	catalytic activity				588	63.7	5.11
525586134	hypothetical protein PDE_07344 [Penicillium oxalicum 114-2]	5.32	4.81	1	1	1	1	catalytic activity		metabolic process		395	40.8	4.67
525586150	hypothetical protein PDE_07360 [Penicillium oxalicum 114-2]	1.97	0.46	1	1	1	1	catalytic activity; motor activity; nucleotide binding; protein binding	cytoskeleton	cellular component movement		1735	192.8	5.41
525586185	hypothetical protein PDE_07395 [Penicillium oxalicum 114-2]	4.24	5.26	1	1	1	2	structural molecule activity	cytoplasm; ribosome	metabolic process		285	32.2	9.77
525586310	hypothetical protein PDE_07520 [Penicillium oxalicum 114-2]	0	7.43	1	1	1	1	catalytic activity; nucleotide binding		metabolic process		417	46.7	5.33
525586375	putative alpha-L-arabinofuranosidase [Penicillium oxalicum 114-2]	3.29	8.44	1	1	1	1	catalytic activity		metabolic process		320	34.3	6.18
525586507	hypothetical protein PDE_07717 [Penicillium oxalicum 114-2]	2.2	2.78	1	1	1	1					360	38.8	7.78
525586592	hypothetical protein PDE_07803 [Penicillium oxalicum 114-2]	5.19	4.86	1	2	2	2	catalytic activity		metabolic process		535	59.8	6.86
525586734	cellobiohydrolase CBHI/Cel7A-2 [Penicillium oxalicum 114-2]	73.21	37.91	1	10	11	18	catalytic activity	extracellular	metabolic process	Pf00734; Pf00840	546	56.9	5.12
525586873	putative alpha-mannosidase [Penicillium oxalicum 114-2]	2.2	0.9	1	1	1	1	catalytic activity		metabolic process		780	86.2	5.2
525586882	putative endo-beta-1,4-xylanase [Penicillium oxalicum 114-2]	11.4	6.1	1	3	3	4	catalytic activity	extracellular	metabolic process	Pf00331; Pf00734	410	43.5	6.42
525586910	putative chitinase [Penicillium oxalicum 114-2]	9.61	8.39	1	3	3	3	catalytic activity		metabolic process		429	46.9	5.52
525586927	putative exo-beta-1,3-glucanase [Penicillium oxalicum 114-2]	13.65	5.7	1	2	2	4					807	85.2	6.29
525587592	putative beta-mannosidase [Penicillium oxalicum 114-2]	2.21	0.95	1	1	1	1	catalytic activity		metabolic process		943	106.5	5.52
525587841	hypothetical protein PDE_09053 [Penicillium oxalicum 114-2]	2.03	4.57	1	1	1	1	catalytic activity		metabolic process		416	45.9	8.53
525587888	hypothetical protein PDE_09100 [Penicillium oxalicum 114-2]	2.01	6.64	1	1	1	1					241	26.6	6.09
525588012	putative endo-beta-1,4-glucanase [Penicillium oxalicum 114-2]	10.78	11.14	1	3	3	4	catalytic activity	extracellular	metabolic process		413	44	5.21
525588014	hypothetical protein PDE_09228 [Penicillium oxalicum 114-2]	2.19	1.56	1	1	1	1		membrane	transport		578	61.1	8.69
525588064	putative acetyl xylan esterase [Penicillium oxalicum 114-2]	3.82	5.56	1	1	1	1	catalytic activity	extracellular	metabolic process		396	41.3	7.84
525588065	putative exo-beta-1,3-galactanase [Penicillium oxalicum 114-2]	4.31	3.55	1	1	1	1	catalytic activity		metabolic process		451	48.5	7.09
525588071	putative rhamnogalacturonan alpha-L-rhamnopyranohydrolase [Penicillium oxalicum 114-2]	3.12	3.23	1	1	1	1	catalytic activity		metabolic process		465	51.4	4.92
525588203	glucoamylase Amy15A [Penicillium oxalicum 114-2]	34.87	14.17	1	7	7	12	catalytic activity		metabolic process		635	67.2	6.01
525588255	hypothetical protein PDE_09469 [Penicillium oxalicum 114-2]	2.01	3.9	1	1	1	1	nucleotide binding				436	50.2	8.13
525588496	putative beta-xylosidase [Penicillium oxalicum 114-2]	6.85	2.06	1	1	1	2	catalytic activity		metabolic process		778	84.8	6
525588754	endo-beta-1,4-glucanase Cel5C [Penicillium oxalicum 114-2]	4.65	3.82	1	1	1	1	catalytic activity	extracellular	metabolic process	Pf00150; Pf03442	655	69.3	6.14
